# Supplementary material for: Dispersion of antimicrobial resistant bacteria in pig farms and in the surrounding environment
Source: Anim Microbiome. 2024 Mar 30;6:17. doi: 10.1186/s42523-024-00305-8 (PMC10981832; doi:10.1186/s42523-024-00305-8)
Supplement: Supplementary file 4 — Additional file 4. Supplementary Tables S1–S9. [file 42523_2024_305_MOESM4_ESM.xlsx]

## Sheet: Supplementary Table 1
Supplementary Table 1. Sampling timepoint in each swine farm. T=timepoint; H=Pig group H; L=Pig group L
	Swine Farm
	H/L	H	L
T1	23rd Sept. 2019
T2		14th Oct. 2019	16th Oct. 2019
T3		19th Nov. 2019	25th Nov. 2019
T4		5th Dec. 2019	16th Dec. 2019
T5		June 2020	June 2020
Slaughter sampling		June 2020	June 2020

## Sheet: Supplementary Table 2
Supplementary Table 2. Number and type of samples collected at each timepoint and in each farm. T=timepoint; H=Pig group H; L=Pig group L
	T1		T2		T3		T4		T5
	H/L		H	L	H	L	H	L	H	L
Pig_feces	40		22	18	22	18	21	18	22	18
Soil	4		4	4	4	4	4	4	4	4
Air	1		1	2	1	1	1	1	1	1
Water	1		1	1	1	1	1	1	1	1
Wastewater	/		1	1	1	1	1	1	1	1
Slaughter_environment	/		/		/		/		8	6
Boot	2		2	2	3	1	2	2	2	2

## Sheet: Supplementary Table 3
Supplementary Table 3. 530 dereplicated SGBs and their respective taxonomic assignment
SGBs	Taxonomic Assignment
11HT1_bin.6	d__Bacteria;p__Firmicutes_A;c__Clostridia;o__Oscillospirales;f__Oscillospiraceae;g__Faecousia;s__Faecousia sp900546415
11HT2_bin.10	d__Bacteria;p__Bacteroidota;c__Bacteroidia;o__Bacteroidales;f__Bacteroidaceae;g__UBA4372;s__
11HT3_bin.2	d__Bacteria;p__Firmicutes_A;c__Clostridia;o__Oscillospirales;f__Acutalibacteraceae;g__Eubacterium_R;s__Eubacterium_R sp900542875
11HT5_bin.1	d__Bacteria;p__Firmicutes_A;c__Clostridia;o__TANB77;f__CAG-508;g__SFKP01;s__SFKP01 sp004553715
12LT1_bin.4	d__Bacteria;p__Bacteroidota;c__Bacteroidia;o__Bacteroidales;f__Bacteroidaceae;g__Phocaeicola;s__Phocaeicola plebeius_A
12LT1_bin.8	d__Bacteria;p__Firmicutes_A;c__Clostridia;o__Oscillospirales;f__Oscillospiraceae;g__Faecousia;s__
12LT2_bin.10	d__Bacteria;p__Firmicutes_A;c__Clostridia;o__Christensenellales;f__CAG-138;g__Phil1;s__Phil1 sp001940855
12LT2_bin.12	d__Bacteria;p__Firmicutes_A;c__Clostridia;o__Christensenellales;f__CAG-74;g__Ventricola;s__Ventricola sp004557905
12LT2_bin.15	d__Bacteria;p__Firmicutes_A;c__Clostridia;o__Lachnospirales;f__Anaerotignaceae;g__Anaerotignum;s__Anaerotignum sp001304995
12LT2_bin.17	d__Bacteria;p__Bacteroidota;c__Bacteroidia;o__Bacteroidales;f__Tannerellaceae;g__Parabacteroides;s__Parabacteroides goldsteinii
12LT2_bin.18	d__Bacteria;p__Firmicutes_A;c__Clostridia;o__Christensenellales;f__CAG-917;g__HGM11377;s__HGM11377 sp900755035
12LT2_bin.2	d__Bacteria;p__Firmicutes_A;c__Clostridia;o__Christensenellales;f__CAG-74;g__Limiplasma;s__Limiplasma sp004556545
12LT2_bin.20	d__Bacteria;p__Spirochaetota;c__Spirochaetia;o__Treponematales;f__Treponemataceae;g__Treponema_D;s__Treponema_D sp900769985
12LT2_bin.4	d__Bacteria;p__Actinobacteriota;c__Actinomycetia;o__Actinomycetales;f__Actinomycetaceae;g__Trueperella;s__Trueperella pyogenes
12LT2_bin.5	d__Bacteria;p__Firmicutes_A;c__Clostridia;o__Oscillospirales;f__Oscillospiraceae;g__Faecousia;s__
12LT2_bin.6	d__Bacteria;p__Firmicutes_A;c__Clostridia;o__Oscillospirales;f__Oscillospiraceae;g__Limivicinus;s__
12LT2_bin.8	d__Bacteria;p__Firmicutes_A;c__Clostridia;o__Oscillospirales;f__Acutalibacteraceae;g__Ruminococcus_E;s__
13HT2_bin.1	d__Bacteria;p__Bacteroidota;c__Bacteroidia;o__Bacteroidales;f__Bacteroidaceae;g__Prevotella;s__Prevotella sp900546535
13HT2_bin.4	d__Bacteria;p__Firmicutes_A;c__Clostridia;o__Lachnospirales;f__Lachnospiraceae;g__Eubacterium_F;s__Eubacterium_F sp003491505
13HT2_bin.6	d__Bacteria;p__Bacteroidota;c__Bacteroidia;o__Bacteroidales;f__Bacteroidaceae;g__Prevotella;s__Prevotella sp002251295
13HT3_bin.5	d__Bacteria;p__Firmicutes_A;c__Clostridia;o__Lachnospirales;f__Lachnospiraceae;g__UBA629;s__UBA629 sp900316625
13HT4_bin.7	d__Bacteria;p__Bacteroidota;c__Bacteroidia;o__Bacteroidales;f__Bacteroidaceae;g__Prevotella;s__Prevotella sp900322035
13HT5_bin.15	d__Bacteria;p__Firmicutes_A;c__Clostridia;o__Lachnospirales;f__Lachnospiraceae;g__Acetatifactor;s__
13LT1_bin.11	d__Bacteria;p__Firmicutes_A;c__Clostridia;o__Lachnospirales;f__Lachnospiraceae;g__SFDP01;s__SFDP01 sp900770785
13LT1_bin.3	d__Bacteria;p__Firmicutes_A;c__Clostridia;o__Oscillospirales;f__Oscillospiraceae;g__F23-B02;s__F23-B02 sp004557075
13LT2_bin.12	d__Bacteria;p__Firmicutes_A;c__Clostridia;o__Peptostreptococcales;f__Anaerovoracaceae;g__Copromorpha;s__
13LT2_bin.15	d__Bacteria;p__Firmicutes_A;c__Clostridia;o__Oscillospirales;f__Butyricicoccaceae;g__UBA4644;s__
13LT2_bin.16	d__Bacteria;p__Firmicutes_A;c__Clostridia;o__Oscillospirales;f__Ruminococcaceae;g__UBA3818;s__UBA3818 sp002369315
13LT2_bin.20	d__Bacteria;p__Firmicutes_A;c__Clostridia;o__Oscillospirales;f__Oscillospiraceae;g__ER4;s__ER4 sp016295615
13LT2_bin.21	d__Bacteria;p__Firmicutes_A;c__Clostridia;o__Oscillospirales;f__Oscillospiraceae;g__Faecousia;s__
13LT2_bin.24	d__Bacteria;p__Firmicutes_A;c__Clostridia;o__Oscillospirales;f__Oscillospiraceae;g__Faecousia;s__
13LT2_bin.8	d__Bacteria;p__Firmicutes_A;c__Clostridia;o__Oscillospirales;f__Oscillospiraceae;g__Evtepia;s__Evtepia sp004551945
13LT3_bin.2	d__Bacteria;p__Bacteroidota;c__Bacteroidia;o__Bacteroidales;f__Bacteroidaceae;g__Prevotella;s__Prevotella sp900313215
13LT3_bin.9	d__Bacteria;p__Firmicutes_A;c__Clostridia;o__Oscillospirales;f__Ruminococcaceae;g__Gemmiger;s__Gemmiger qucibialis
13LT4_bin.7	d__Bacteria;p__Bacteroidota;c__Bacteroidia;o__Bacteroidales;f__Paludibacteraceae;g__Aphodosoma;s__Aphodosoma sp016292775
13LT5_bin.12	d__Bacteria;p__Firmicutes_C;c__Negativicutes;o__Selenomonadales;f__Selenomonadaceae;g__Anaerovibrio;s__Anaerovibrio sp900548165
13LT5_bin.9	d__Bacteria;p__Spirochaetota;c__Spirochaetia;o__Treponematales;f__Treponemataceae;g__Treponema_D;s__Treponema_D porcinum
14HT1_bin.1	d__Bacteria;p__Bacteroidota;c__Bacteroidia;o__Bacteroidales;f__Muribaculaceae;g__SFTJ01;s__SFTJ01 sp004557385
14HT1_bin.10	d__Bacteria;p__Firmicutes_A;c__Clostridia;o__Christensenellales;f__CAG-917;g__CAG-349;s__CAG-349 sp003539515
14HT1_bin.12	d__Bacteria;p__Spirochaetota;c__Spirochaetia;o__JAFGXN01;f__JAFGXN01;g__;s__
14HT1_bin.15	d__Bacteria;p__Bacteroidota;c__Bacteroidia;o__Bacteroidales;f__F082;g__Limimorpha;s__Limimorpha sp900769945
14HT1_bin.16	d__Bacteria;p__Firmicutes_A;c__Clostridia;o__Christensenellales;f__UBA1242;g__UMGS1470;s__UMGS1470 sp900552105
14HT1_bin.6	d__Bacteria;p__Firmicutes_A;c__Clostridia;o__Christensenellales;f__CAG-917;g__CAG-475;s__CAG-475 sp900548005
14HT1_bin.8	d__Bacteria;p__Firmicutes;c__Bacilli;o__RF39;f__UBA660;g__CAG-1000;s__CAG-1000 sp004552445
14HT2_bin.13	d__Bacteria;p__Firmicutes_A;c__Clostridia;o__Lachnospirales;f__Lachnospiraceae;g__Oribacterium;s__Oribacterium sp004554245
14HT2_bin.15	d__Bacteria;p__Firmicutes_A;c__Clostridia;o__Oscillospirales;f__Ruminococcaceae;g__Faecalibacterium;s__Faecalibacterium sp003449675
14HT2_bin.18	d__Bacteria;p__Firmicutes_A;c__Clostridia;o__Oscillospirales;f__Ruminococcaceae;g__Faecalibacterium;s__Faecalibacterium prausnitzii_E
14HT2_bin.7	d__Bacteria;p__Firmicutes_A;c__Clostridia;o__Oscillospirales;f__Acutalibacteraceae;g__UBA1417;s__UBA1417 sp003531055
14HT4_bin.8	d__Bacteria;p__Bacteroidota;c__Bacteroidia;o__Bacteroidales;f__Bacteroidaceae;g__Prevotella;s__Prevotella sp002251245
14HT5_bin.23	d__Bacteria;p__Firmicutes_A;c__Clostridia;o__Lachnospirales;f__Lachnospiraceae;g__UBA1712;s__UBA1712 sp018056665
14HT5_bin.3	d__Bacteria;p__Proteobacteria;c__Alphaproteobacteria;o__RF32;f__CAG-239;g__RUG410;s__RUG410 sp017479785
14HT5_bin.31	d__Bacteria;p__Firmicutes_A;c__Clostridia;o__Peptostreptococcales;f__Anaerovoracaceae;g__CAG-238;s__
14HT5_bin.4	d__Bacteria;p__Firmicutes_A;c__Clostridia;o__Oscillospirales;f__Ruminococcaceae;g__Firm-04;s__
14LT1_bin.10	d__Bacteria;p__Firmicutes;c__Bacilli;o__Lactobacillales;f__Lactobacillaceae;g__Limosilactobacillus;s__Limosilactobacillus mucosae
14LT1_bin.13	d__Bacteria;p__Firmicutes;c__Bacilli;o__Lactobacillales;f__Enterococcaceae;g__Enterococcus;s__Enterococcus faecalis
14LT1_bin.14	d__Bacteria;p__Firmicutes;c__Bacilli;o__Lactobacillales;f__Enterococcaceae;g__Enterococcus_E;s__Enterococcus_E cecorum
14LT1_bin.4	d__Bacteria;p__Actinobacteriota;c__Coriobacteriia;o__Coriobacteriales;f__Coriobacteriaceae;g__Collinsella;s__
14LT1_bin.5	d__Bacteria;p__Actinobacteriota;c__Actinomycetia;o__Actinomycetales;f__Actinomycetaceae;g__Pauljensenia;s__Pauljensenia hyovaginalis
14LT1_bin.8	d__Bacteria;p__Firmicutes;c__Bacilli;o__Lactobacillales;f__Streptococcaceae;g__Streptococcus;s__Streptococcus gallolyticus
14LT2_bin.11	d__Bacteria;p__Firmicutes_A;c__Clostridia;o__Oscillospirales;f__Acutalibacteraceae;g__Eubacterium_R;s__
14LT2_bin.16	d__Bacteria;p__Firmicutes_B;c__Peptococcia;o__Peptococcales;f__Peptococcaceae;g__UMGS1590;s__UMGS1590 sp900759105
14LT2_bin.25	d__Bacteria;p__Firmicutes_A;c__Clostridia;o__Lachnospirales;f__Lachnospiraceae;g__Agathobacter;s__Agathobacter sp900317585
14LT2_bin.26	d__Bacteria;p__Firmicutes_A;c__Clostridia;o__Oscillospirales;f__Acutalibacteraceae;g__Eubacterium_R;s__
14LT2_bin.27	d__Bacteria;p__Bacteroidota;c__Bacteroidia;o__Bacteroidales;f__Bacteroidaceae;g__Alloprevotella;s__Alloprevotella sp004557185
14LT2_bin.28	d__Bacteria;p__Firmicutes_A;c__Clostridia;o__Peptostreptococcales;f__Anaerovoracaceae;g__Emergencia;s__
14LT2_bin.30	d__Bacteria;p__Firmicutes_A;c__Clostridia;o__Lachnospirales;f__Anaerotignaceae;g__Anaerotignum;s__Anaerotignum sp004557645
14LT2_bin.4	d__Bacteria;p__Firmicutes_A;c__Clostridia;o__Oscillospirales;f__Acutalibacteraceae;g__Ruminococcus_E;s__
14LT2_bin.8	d__Bacteria;p__Firmicutes_A;c__Clostridia;o__Oscillospirales;f__Ruminococcaceae;g__Gemmiger;s__Gemmiger variabilis_A
14LT2_bin.9	d__Bacteria;p__Firmicutes_A;c__Clostridia;o__Oscillospirales;f__Ruminococcaceae;g__Gemmiger;s__Gemmiger sp004555405
14LT4_bin.17	d__Bacteria;p__Bacteroidota;c__Bacteroidia;o__Bacteroidales;f__Bacteroidaceae;g__Alloprevotella;s__Alloprevotella sp004552155
14LT4_bin.6	d__Bacteria;p__Bacteroidota;c__Bacteroidia;o__Bacteroidales;f__Bacteroidaceae;g__Prevotella;s__Prevotella sp900771975
14LT5_bin.12	d__Bacteria;p__Firmicutes_A;c__Clostridia;o__Lachnospirales;f__Lachnospiraceae;g__Acetatifactor;s__Acetatifactor sp018385425
18HT1_bin.13	d__Bacteria;p__Firmicutes_A;c__Clostridia;o__Lachnospirales;f__Lachnospiraceae;g__Bariatricus;s__Bariatricus sp004560705
18HT1_bin.21	d__Bacteria;p__Firmicutes;c__Bacilli;o__RF39;f__UBA660;g__CAG-302;s__
18HT1_bin.6	d__Bacteria;p__Firmicutes_A;c__Clostridia;o__Oscillospirales;f__Oscillospiraceae;g__Dysosmobacter;s__Dysosmobacter sp004558115
18HT5_bin.3	d__Bacteria;p__Firmicutes_A;c__Clostridia;o__Saccharofermentanales;f__Saccharofermentanaceae;g__Saccharofermentans;s__Saccharofermentans sp015069205
21HT1_bin.10	d__Bacteria;p__Proteobacteria;c__Gammaproteobacteria;o__Burkholderiales;f__Burkholderiaceae;g__Comamonas;s__Comamonas kerstersii
21HT1_bin.15	d__Bacteria;p__Campylobacterota;c__Campylobacteria;o__Campylobacterales;f__Campylobacteraceae;g__Campylobacter_D;s__Campylobacter_D coli
21HT1_bin.16	d__Bacteria;p__Firmicutes_A;c__Clostridia;o__Oscillospirales;f__Oscillospiraceae;g__CAG-83;s__CAG-83 sp001916855
21HT1_bin.2	d__Bacteria;p__Firmicutes_A;c__Clostridia;o__Lachnospirales;f__Lachnospiraceae;g__Enterocloster;s__Enterocloster porci
21HT1_bin.5	d__Bacteria;p__Firmicutes_A;c__Clostridia;o__Peptostreptococcales;f__Anaerovoracaceae;g__Hornefia;s__Hornefia butyriciproducens
21HT1_bin.8	d__Bacteria;p__Firmicutes_A;c__Clostridia;o__Oscillospirales;f__Oscillospiraceae;g__CAG-83;s__CAG-83 sp003487665
21HT2_bin.1	d__Bacteria;p__Firmicutes_A;c__Clostridia;o__Oscillospirales;f__Oscillospiraceae;g__Evtepia;s__Evtepia sp004554585
21HT2_bin.19	d__Bacteria;p__Firmicutes_A;c__Clostridia;o__Oscillospirales;f__Oscillospiraceae;g__Faecousia;s__
21HT2_bin.5	d__Bacteria;p__Firmicutes_A;c__Clostridia;o__TANB77;f__CAG-508;g__UMGS1663;s__
21HT2_bin.6	d__Bacteria;p__Firmicutes;c__Bacilli;o__RF39;f__UBA660;g__UMGS1045;s__
21HT2_bin.8	d__Bacteria;p__Firmicutes_A;c__Clostridia;o__Oscillospirales;f__Oscillospiraceae;g__F23-B02;s__F23-B02 sp004558025
21HT3_bin.5	d__Bacteria;p__Firmicutes_A;c__Clostridia;o__Oscillospirales;f__Oscillospiraceae;g__Faecousia;s__
21HT4_bin.1	d__Bacteria;p__Firmicutes_A;c__Clostridia;o__Oscillospirales;f__Oscillospiraceae;g__F23-B02;s__
22LT1_bin.5	d__Bacteria;p__Desulfobacterota_I;c__Desulfovibrionia;o__Desulfovibrionales;f__Desulfovibrionaceae;g__Bilophila;s__Bilophila wadsworthia
22LT2_bin.11	d__Bacteria;p__Bacteroidota;c__Bacteroidia;o__Bacteroidales;f__Bacteroidaceae;g__UBA4372;s__
22LT4_bin.11	d__Bacteria;p__Firmicutes_A;c__Clostridia;o__Oscillospirales;f__Oscillospiraceae;g__Limivicinus;s__Limivicinus sp003150355
22LT4_bin.30	d__Bacteria;p__Bacteroidota;c__Bacteroidia;o__Bacteroidales;f__Paludibacteraceae;g__RF16;s__
22LT4_bin.4	d__Bacteria;p__Bacteroidota;c__Bacteroidia;o__Bacteroidales;f__Muribaculaceae;g__CAG-873;s__CAG-873 sp004553485
23LT2_bin.14	d__Bacteria;p__Bacteroidota;c__Bacteroidia;o__Bacteroidales;f__UBA3663;g__UBA3663;s__UBA3663 sp004557315
23LT2_bin.16	d__Bacteria;p__Firmicutes_A;c__Clostridia;o__Oscillospirales;f__Butyricicoccaceae;g__Butyricicoccus_A;s__
23LT2_bin.18	d__Bacteria;p__Firmicutes_A;c__Clostridia;o__Oscillospirales;f__Oscillospiraceae;g__Faecousia;s__Faecousia sp900540635
23LT2_bin.2	d__Bacteria;p__Firmicutes_C;c__Negativicutes;o__Selenomonadales;f__Selenomonadaceae;g__;s__
23LT2_bin.22	d__Bacteria;p__Firmicutes_A;c__Clostridia;o__Lachnospirales;f__Lachnospiraceae;g__Lachnospira;s__
23LT2_bin.28	d__Bacteria;p__Firmicutes_A;c__Clostridia;o__Oscillospirales;f__Ruminococcaceae;g__UMGS363;s__
23LT2_bin.4	d__Bacteria;p__Myxococcota;c__Bradymonadia;o__UBA4248;f__UBA4248;g__UBA4248;s__UBA4248 sp004554395
23LT3_bin.25	d__Bacteria;p__Bacteroidota;c__Bacteroidia;o__Bacteroidales;f__Bacteroidaceae;g__Alloprevotella;s__Alloprevotella timonensis
23LT4_bin.2	d__Bacteria;p__Firmicutes;c__Bacilli;o__Erysipelotrichales;f__Coprobacillaceae;g__Catenibacterium;s__Catenibacterium mitsuokai
23LT4_bin.3	d__Bacteria;p__Firmicutes_A;c__Clostridia;o__Christensenellales;f__CAG-138;g__PeH17;s__PeH17 sp004556165
24HT1_bin.12	d__Bacteria;p__Firmicutes;c__Bacilli;o__Lactobacillales;f__Lactobacillaceae;g__Limosilactobacillus;s__Limosilactobacillus vaginalis
24HT1_bin.15	d__Bacteria;p__Bacteroidota;c__Bacteroidia;o__Bacteroidales;f__Rikenellaceae;g__Alistipes;s__Alistipes putredinis
24HT1_bin.18	d__Bacteria;p__Firmicutes_A;c__Clostridia;o__Peptostreptococcales;f__Anaerovoracaceae;g__VUNA01;s__VUNA01 sp002299625
24HT1_bin.21	d__Bacteria;p__Fusobacteriota;c__Fusobacteriia;o__Fusobacteriales;f__Fusobacteriaceae;g__Fusobacterium_B;s__Fusobacterium_B perfoetens
24HT1_bin.22	d__Bacteria;p__Firmicutes_C;c__Negativicutes;o__Veillonellales;f__Negativicoccaceae;g__;s__
24HT1_bin.24	d__Bacteria;p__Bacteroidota;c__Bacteroidia;o__Bacteroidales;f__Tannerellaceae;g__Parabacteroides;s__Parabacteroides distasonis
24HT1_bin.27	d__Bacteria;p__Bacteroidota;c__Bacteroidia;o__Bacteroidales;f__Bacteroidaceae;g__Bacteroides;s__Bacteroides pyogenes
24HT1_bin.29	d__Bacteria;p__Firmicutes_A;c__Clostridia;o__Oscillospirales;f__Oscillospiraceae;g__CAG-103;s__CAG-103 sp900317855
24HT1_bin.3	d__Bacteria;p__Firmicutes_A;c__Clostridia;o__Oscillospirales;f__Ruminococcaceae;g__Fimivivens;s__Fimivivens sp900113995
24HT1_bin.4	d__Bacteria;p__Proteobacteria;c__Gammaproteobacteria;o__Burkholderiales;f__Burkholderiaceae;g__Sutterella;s__Sutterella wadsworthensis_A
24HT1_bin.8	d__Bacteria;p__Bacteroidota;c__Bacteroidia;o__Bacteroidales;f__Rikenellaceae;g__Alistipes;s__Alistipes shahii
24HT1_bin.9	d__Bacteria;p__Firmicutes;c__Bacilli;o__Erysipelotrichales;f__Erysipelotrichaceae;g__Bulleidia;s__Bulleidia intestinalis
24HT2_bin.17	d__Bacteria;p__Bacteroidota;c__Bacteroidia;o__Bacteroidales;f__Bacteroidaceae;g__UBA4372;s__
24HT2_bin.19	d__Bacteria;p__Bacteroidota;c__Bacteroidia;o__Bacteroidales;f__Bacteroidaceae;g__Prevotella;s__Prevotella sp900548195
24HT4_bin.6	d__Bacteria;p__Firmicutes;c__Bacilli;o__Lactobacillales;f__Lactobacillaceae;g__Lactobacillus;s__Lactobacillus johnsonii
24LT1_bin.4	d__Bacteria;p__Firmicutes_A;c__Clostridia;o__Lachnospirales;f__Lachnospiraceae;g__Schaedlerella;s__Schaedlerella sp002320245
24LT4_bin.2	d__Bacteria;p__Firmicutes_C;c__Negativicutes;o__Selenomonadales;f__Selenomonadaceae;g__Mitsuokella;s__Mitsuokella jalaludinii
24LT5_bin.2	d__Bacteria;p__Firmicutes_A;c__Clostridia;o__Christensenellales;f__CAG-138;g__PeH17;s__PeH17 sp900542285
24LT5_bin.7	d__Bacteria;p__Patescibacteria;c__Saccharimonadia;o__Saccharimonadales;f__Nanosyncoccaceae;g__UBA2834;s__UBA2834 sp004561445
25LT2_bin.6	d__Bacteria;p__Firmicutes_A;c__Clostridia;o__Lachnospirales;f__Lachnospiraceae;g__Agathobacter;s__
27LT1_bin.11	d__Bacteria;p__Bacteroidota;c__Bacteroidia;o__Bacteroidales;f__Tannerellaceae;g__Parabacteroides;s__Parabacteroides merdae
27LT3_bin.7	d__Bacteria;p__Firmicutes;c__Bacilli;o__Lactobacillales;f__Lactobacillaceae;g__Lactobacillus;s__Lactobacillus amylovorus
27LT5_bin.10	d__Bacteria;p__Firmicutes_A;c__Clostridia;o__Oscillospirales;f__Ruminococcaceae;g__Ruminococcus;s__Ruminococcus flavefaciens_T
27LT5_bin.3	d__Bacteria;p__Bacteroidota;c__Bacteroidia;o__Bacteroidales;f__UBA932;g__Cryptobacteroides;s__Cryptobacteroides sp004556005
31HT1_bin.12	d__Bacteria;p__Firmicutes_A;c__Clostridia;o__Oscillospirales;f__Acutalibacteraceae;g__Limousia;s__Limousia pullorum
31HT1_bin.16	d__Bacteria;p__Firmicutes;c__Bacilli;o__Lactobacillales;f__Lactobacillaceae;g__Lactobacillus;s__Lactobacillus crispatus
31HT1_bin.17	d__Bacteria;p__Firmicutes_A;c__Clostridia;o__Lachnospirales;f__Lachnospiraceae;g__Enterocloster;s__Enterocloster clostridioformis
31HT1_bin.20	d__Bacteria;p__Bacteroidota;c__Bacteroidia;o__Bacteroidales;f__Bacteroidaceae;g__Prevotella;s__Prevotella sp004558865
31HT1_bin.26	d__Bacteria;p__Bacteroidota;c__Bacteroidia;o__Bacteroidales;f__Bacteroidaceae;g__UBA6398;s__UBA6398 sp003150315
31HT1_bin.3	d__Bacteria;p__Actinobacteriota;c__Coriobacteriia;o__Coriobacteriales;f__Atopobiaceae;g__Olsenella_H;s__Olsenella_H porci
31HT4_bin.6	d__Bacteria;p__Firmicutes_A;c__Clostridia;o__Lachnospirales;f__Lachnospiraceae;g__CAG-45;s__CAG-45 sp002299665
32HT1_bin.15	d__Bacteria;p__Bacteroidota;c__Bacteroidia;o__Bacteroidales;f__Muribaculaceae;g__CAG-485;s__CAG-485 sp000437495
32HT1_bin.18	d__Bacteria;p__Synergistota;c__Synergistia;o__Synergistales;f__Synergistaceae;g__Cloacibacillus;s__Cloacibacillus porcorum
32HT1_bin.2	d__Bacteria;p__Firmicutes;c__Bacilli;o__Erysipelotrichales;f__Erysipelotrichaceae;g__Holdemanella;s__Holdemanella porci
32HT1_bin.22	d__Bacteria;p__Firmicutes_A;c__Clostridia;o__Oscillospirales;f__Ruminococcaceae;g__Angelakisella;s__Angelakisella sp004557855
32HT1_bin.6	d__Bacteria;p__Actinobacteriota;c__Coriobacteriia;o__Coriobacteriales;f__Coriobacteriaceae;g__Collinsella;s__Collinsella sp002391315
32HT2_bin.13	d__Bacteria;p__Firmicutes_A;c__Clostridia;o__Oscillospirales;f__Oscillospiraceae;g__Dysosmobacter;s__
32HT2_bin.17	d__Bacteria;p__Firmicutes_A;c__Clostridia;o__Lachnospirales;f__Lachnospiraceae;g__Agathobacter;s__Agathobacter sp900549895
32HT2_bin.18	d__Bacteria;p__Firmicutes_A;c__Clostridia;o__Oscillospirales;f__Ruminococcaceae;g__Gemmiger;s__Gemmiger variabilis_B
32HT2_bin.20	d__Bacteria;p__Firmicutes_A;c__Clostridia;o__Lachnospirales;f__Lachnospiraceae;g__Blautia_A;s__Blautia_A sp900066205
32HT2_bin.21	d__Bacteria;p__Firmicutes_A;c__Clostridia;o__Lachnospirales;f__Lachnospiraceae;g__AM51-8;s__AM51-8 sp003478275
32HT2_bin.6	d__Bacteria;p__Firmicutes_A;c__Clostridia;o__Lachnospirales;f__Lachnospiraceae;g__Blautia_A;s__Blautia_A sp018919065
32HT2_bin.8	d__Bacteria;p__Firmicutes_C;c__Negativicutes;o__Acidaminococcales;f__Acidaminococcaceae;g__Acidaminococcus;s__Acidaminococcus fermentans
32HT2_bin.9	d__Bacteria;p__Firmicutes_A;c__Clostridia;o__Oscillospirales;f__Ruminococcaceae;g__Gemmiger;s__Gemmiger sp900545545
32HT3_bin.3	d__Bacteria;p__Firmicutes_A;c__Clostridia;o__Oscillospirales;f__Oscillospiraceae;g__Faecousia;s__
32LT1_bin.4	d__Bacteria;p__Firmicutes_A;c__Clostridia;o__Lachnospirales;f__Lachnospiraceae;g__Muricomes;s__
32LT1_bin.8	d__Bacteria;p__Firmicutes_A;c__Clostridia;o__Lachnospirales;f__Lachnospiraceae;g__Mediterraneibacter;s__Mediterraneibacter torques
32LT2_bin.12	d__Bacteria;p__Firmicutes_A;c__Clostridia;o__Oscillospirales;f__Acutalibacteraceae;g__Ruminococcus_E;s__
32LT2_bin.20	d__Bacteria;p__Bacteroidota;c__Bacteroidia;o__Bacteroidales;f__UBA932;g__Cryptobacteroides;s__
32LT2_bin.21	d__Bacteria;p__Firmicutes_C;c__Negativicutes;o__Selenomonadales;f__Selenomonadaceae;g__Selenomonas_C;s__
32LT2_bin.22	d__Bacteria;p__Firmicutes_A;c__Clostridia;o__Lachnospirales;f__Lachnospiraceae;g__Roseburia;s__
32LT2_bin.30	d__Bacteria;p__Spirochaetota;c__Spirochaetia;o__Treponematales;f__Treponemataceae;g__Treponema_D;s__Treponema_D sp018384055
32LT2_bin.34	d__Bacteria;p__Firmicutes_A;c__Clostridia;o__Lachnospirales;f__Lachnospiraceae;g__Agathobacter;s__Agathobacter sp900548765
32LT2_bin.9	d__Bacteria;p__Firmicutes_A;c__Clostridia;o__Lachnospirales;f__Lachnospiraceae;g__Lachnospira;s__
32LT4_bin.30	d__Bacteria;p__Firmicutes_A;c__Clostridia;o__Oscillospirales;f__Oscillospiraceae;g__UBA738;s__UBA738 sp004557735
32LT4_bin.4	d__Bacteria;p__Firmicutes_A;c__Clostridia;o__Lachnospirales;f__Lachnospiraceae;g__Blautia_A;s__Blautia_A obeum
32LT4_bin.8	d__Bacteria;p__Bacteroidota;c__Bacteroidia;o__Bacteroidales;f__Bacteroidaceae;g__Prevotella;s__
34LT4_bin.10	d__Bacteria;p__Firmicutes_A;c__Clostridia;o__Oscillospirales;f__CAG-272;g__CAG-841;s__CAG-841 sp018383975
34LT4_bin.13	d__Bacteria;p__Firmicutes_A;c__Clostridia;o__Oscillospirales;f__Ruminococcaceae;g__Ruminococcus;s__
35HT1_bin.3	d__Bacteria;p__Bacteroidota;c__Bacteroidia;o__Bacteroidales;f__Bacteroidaceae;g__Bacteroides;s__Bacteroides heparinolyticus
35HT2_bin.1	d__Bacteria;p__Firmicutes_A;c__Clostridia;o__Oscillospirales;f__Oscillospiraceae;g__Dysosmobacter;s__
35HT2_bin.5	d__Bacteria;p__Firmicutes_A;c__Clostridia;o__Lachnospirales;f__Lachnospiraceae;g__Oliverpabstia;s__Oliverpabstia sp004556655
35HT2_bin.8	d__Bacteria;p__Spirochaetota;c__Spirochaetia;o__Treponematales;f__Treponemataceae;g__Treponema_D;s__Treponema_D sp018385415
35HT4_bin.6	d__Bacteria;p__Firmicutes_A;c__Clostridia;o__Oscillospirales;f__Butyricicoccaceae;g__Butyricicoccus_A;s__
35HT5_bin.1	d__Bacteria;p__Firmicutes;c__Bacilli;o__Haloplasmatales_A;f__Turicibacteraceae;g__Turicibacter;s__Turicibacter sp001543345
35LT1_bin.1	d__Bacteria;p__Firmicutes_A;c__Clostridia;o__Oscillospirales;f__Oscillospiraceae;g__ER4;s__ER4 sp003522105
35LT1_bin.16	d__Bacteria;p__Firmicutes_A;c__Clostridia;o__Lachnospirales;f__Lachnospiraceae;g__Clostridium_AP;s__Clostridium_AP scindens
35LT2_bin.1	d__Bacteria;p__Firmicutes;c__Bacilli;o__RF39;f__UBA660;g__UBA3789;s__UBA3789 sp900543055
35LT3_bin.1	d__Bacteria;p__Firmicutes_A;c__Clostridia;o__Oscillospirales;f__Acutalibacteraceae;g__UBA737;s__UBA737 sp900547095
35LT4_bin.3	d__Bacteria;p__Firmicutes_A;c__Clostridia;o__Oscillospirales;f__Ruminococcaceae;g__CAG-115;s__CAG-115 sp004555855
35LT5_bin.12	d__Bacteria;p__Bacteroidota;c__Bacteroidia;o__Bacteroidales;f__Bacteroidaceae;g__UBA4372;s__UBA4372 sp900766785
35LT5_bin.18	d__Bacteria;p__Bacteroidota;c__Bacteroidia;o__Bacteroidales;f__Bacteroidaceae;g__Prevotella;s__Prevotella sp900543975
35LT5_bin.20	d__Bacteria;p__Firmicutes_A;c__Clostridia;o__Oscillospirales;f__Oscillospiraceae;g__CAG-83;s__CAG-83 sp004557655
37HT1_bin.12	d__Bacteria;p__Bacteroidota;c__Bacteroidia;o__Bacteroidales;f__Bacteroidaceae;g__Phocaeicola;s__Phocaeicola vulgatus
37HT1_bin.14	d__Bacteria;p__Firmicutes;c__Bacilli;o__Erysipelotrichales;f__Erysipelotrichaceae;g__UBA636;s__UBA636 sp900546285
37HT1_bin.3	d__Bacteria;p__Bacteroidota;c__Bacteroidia;o__Bacteroidales;f__Bacteroidaceae;g__Bacteroides;s__Bacteroides fragilis
37HT2_bin.10	d__Bacteria;p__Firmicutes_A;c__Clostridia;o__Lachnospirales;f__Lachnospiraceae;g__Blautia_A;s__Blautia_A massiliensis
37HT2_bin.12	d__Bacteria;p__Firmicutes_A;c__Clostridia;o__Lachnospirales;f__Lachnospiraceae;g__Mediterraneibacter;s__Mediterraneibacter faecis
37HT2_bin.15	d__Bacteria;p__Firmicutes_A;c__Clostridia;o__Lachnospirales;f__Lachnospiraceae;g__Agathobacter;s__Agathobacter sp905209075
37HT2_bin.17	d__Bacteria;p__Firmicutes;c__Bacilli;o__Erysipelotrichales;f__Erysipelotrichaceae;g__Bulleidia;s__Bulleidia sp016293365
37HT2_bin.20	d__Bacteria;p__Actinobacteriota;c__Coriobacteriia;o__Coriobacteriales;f__Atopobiaceae;g__Paratractidigestivibacter;s__Paratractidigestivibacter faecalis
37HT2_bin.23	d__Bacteria;p__Bacteroidota;c__Bacteroidia;o__Bacteroidales;f__Paludibacteraceae;g__RF16;s__RF16 sp016302585
37HT2_bin.28	d__Bacteria;p__Firmicutes_A;c__Clostridia;o__Oscillospirales;f__Acutalibacteraceae;g__CAG-217;s__CAG-217 sp000436335
37HT2_bin.6	d__Bacteria;p__Firmicutes_A;c__Clostridia;o__Lachnospirales;f__Lachnospiraceae;g__CAG-95;s__CAG-95 sp017622575
37HT3_bin.14	d__Bacteria;p__Firmicutes_C;c__Negativicutes;o__Selenomonadales;f__Selenomonadaceae;g__Selenomonas_C;s__
37HT4_bin.13	d__Bacteria;p__Firmicutes_A;c__Clostridia;o__Lachnospirales;f__Lachnospiraceae;g__UBA2868;s__UBA2868 sp004552595
37HT4_bin.6	d__Bacteria;p__Proteobacteria;c__Alphaproteobacteria;o__Rs-D84;f__Rs-D84;g__Enterousia;s__Enterousia sp016301865
37HT4_bin.9	d__Bacteria;p__Firmicutes;c__Bacilli;o__Lactobacillales;f__Lactobacillaceae;g__Limosilactobacillus;s__Limosilactobacillus reuteri
40HT1_bin.2	d__Bacteria;p__Actinobacteriota;c__Coriobacteriia;o__Coriobacteriales;f__Atopobiaceae;g__Parafannyhessea;s__Parafannyhessea umbonata
40HT1_bin.3	d__Bacteria;p__Actinobacteriota;c__Coriobacteriia;o__Coriobacteriales;f__Atopobiaceae;g__UBA7748;s__UBA7748 sp900314535
40HT1_bin.5	d__Bacteria;p__Firmicutes;c__Bacilli;o__RF39;f__UBA660;g__;s__
40HT2_bin.3	d__Bacteria;p__Firmicutes;c__Bacilli;o__Lactobacillales;f__Lactobacillaceae;g__Limosilactobacillus;s__Limosilactobacillus sp002299975
40HT2_bin.4	d__Bacteria;p__Firmicutes_C;c__Negativicutes;o__Veillonellales;f__Megasphaeraceae;g__Megasphaera;s__Megasphaera elsdenii
40HT3_bin.2	d__Bacteria;p__Firmicutes_A;c__Clostridia;o__Oscillospirales;f__Oscillospiraceae;g__F23-B02;s__F23-B02 sp000431075
40HT5_bin.14	d__Bacteria;p__Firmicutes_A;c__Clostridia;o__Clostridiales;f__Clostridiaceae;g__Clostridium;s__Clostridium sp000435835
41HT1_bin.12	d__Bacteria;p__Firmicutes;c__Bacilli;o__RFN20;f__CAG-826;g__Enteromonas;s__Enteromonas sp900539595
41HT1_bin.2	d__Bacteria;p__Firmicutes_A;c__Clostridia;o__Lachnospirales;f__Lachnospiraceae;g__UBA11774;s__UBA11774 sp900556645
41HT1_bin.3	d__Bacteria;p__Bacteroidota;c__Bacteroidia;o__Bacteroidales;f__Bacteroidaceae;g__Prevotella;s__Prevotella pectinovora
41HT1_bin.5	d__Bacteria;p__Bacteroidota;c__Bacteroidia;o__Bacteroidales;f__UBA932;g__Cryptobacteroides;s__Cryptobacteroides sp000431015
41HT2_bin.1	d__Bacteria;p__Firmicutes_A;c__Clostridia;o__Oscillospirales;f__Acutalibacteraceae;g__Eubacterium_R;s__
41HT2_bin.14	d__Bacteria;p__Firmicutes_A;c__Clostridia;o__Oscillospirales;f__Ruminococcaceae;g__CAG-115;s__
41HT2_bin.17	d__Bacteria;p__Firmicutes;c__Bacilli;o__RF39;f__UBA660;g__Onthousia;s__Onthousia sp000438295
41HT2_bin.21	d__Bacteria;p__Chlamydiota;c__Chlamydiia;o__Chlamydiales;f__Chlamydiaceae;g__Chlamydia;s__Chlamydia suis
41HT2_bin.9	d__Bacteria;p__Bacteroidota;c__Bacteroidia;o__Bacteroidales;f__Muribaculaceae;g__Sodaliphilus;s__Sodaliphilus sp004559845
42LT1_bin.10	d__Bacteria;p__Bacteroidota;c__Bacteroidia;o__Bacteroidales;f__Bacteroidaceae;g__Alloprevotella;s__
42LT1_bin.12	d__Bacteria;p__Bacteroidota;c__Bacteroidia;o__Bacteroidales;f__Bacteroidaceae;g__Prevotella;s__Prevotella copri_A
42LT1_bin.18	d__Bacteria;p__Spirochaetota;c__Spirochaetia;o__Sphaerochaetales;f__Sphaerochaetaceae;g__Bullifex;s__Bullifex porci
42LT1_bin.6	d__Bacteria;p__Bacteroidota;c__Bacteroidia;o__Bacteroidales;f__Bacteroidaceae;g__Prevotella;s__Prevotella sp900544495
42LT2_bin.1	d__Bacteria;p__Firmicutes;c__Bacilli;o__Lactobacillales;f__Lactobacillaceae;g__Limosilactobacillus;s__
42LT2_bin.10	d__Bacteria;p__Bacteroidota;c__Bacteroidia;o__Bacteroidales;f__Bacteroidaceae;g__Alloprevotella;s__
42LT2_bin.2	d__Bacteria;p__Bacteroidota;c__Bacteroidia;o__Bacteroidales;f__Bacteroidaceae;g__Alloprevotella;s__Alloprevotella sp004555425
42LT2_bin.4	d__Bacteria;p__Proteobacteria;c__Gammaproteobacteria;o__Burkholderiales;f__Rhodocyclaceae;g__SFHR01;s__SFHR01 sp004555545
42LT3_bin.20	d__Bacteria;p__Firmicutes_A;c__Clostridia;o__Oscillospirales;f__Butyricicoccaceae;g__Agathobaculum;s__Agathobaculum butyriciproducens
42LT4_bin.5	d__Bacteria;p__Bacteroidota;c__Bacteroidia;o__Bacteroidales;f__Muribaculaceae;g__Sodaliphilus;s__Sodaliphilus sp004557565
46LT4_bin.2	d__Bacteria;p__Firmicutes_A;c__Clostridia;o__Oscillospirales;f__Oscillospiraceae;g__Faecousia;s__
46LT5_bin.10	d__Bacteria;p__Bacteroidota;c__Bacteroidia;o__Bacteroidales;f__UBA932;g__Egerieousia;s__Egerieousia sp004561775
48HT1_bin.12	d__Bacteria;p__Firmicutes_A;c__Clostridia;o__Christensenellales;f__CAG-138;g__PeH17;s__PeH17 sp000435055
48HT1_bin.13	d__Bacteria;p__Firmicutes_A;c__Clostridia;o__Oscillospirales;f__Oscillospiraceae;g__CAG-83;s__CAG-83 sp000435975
48HT1_bin.15	d__Bacteria;p__Bacteroidota;c__Bacteroidia;o__Bacteroidales;f__Marinifilaceae;g__Butyricimonas;s__Butyricimonas virosa
48HT1_bin.16	d__Bacteria;p__Firmicutes_A;c__Clostridia;o__Oscillospirales;f__Oscillospiraceae;g__Lawsonibacter;s__Lawsonibacter sp000177015
48HT1_bin.23	d__Bacteria;p__Firmicutes;c__Bacilli;o__Lactobacillales;f__Lactobacillaceae;g__Ligilactobacillus;s__Ligilactobacillus salivarius
48HT1_bin.28	d__Bacteria;p__Firmicutes_A;c__Clostridia;o__Christensenellales;f__CAG-74;g__SFMI01;s__SFMI01 sp004556155
48HT1_bin.29	d__Bacteria;p__Bacteroidota;c__Bacteroidia;o__Bacteroidales;f__UBA932;g__Cryptobacteroides;s__Cryptobacteroides sp000433355
48HT1_bin.31	d__Bacteria;p__Bacteroidota;c__Bacteroidia;o__Bacteroidales;f__Barnesiellaceae;g__Barnesiella;s__Barnesiella intestinihominis
48HT1_bin.8	d__Bacteria;p__Firmicutes_A;c__Clostridia;o__Lachnospirales;f__Lachnospiraceae;g__Sporofaciens;s__
48HT1_bin.9	d__Bacteria;p__Bacteroidota;c__Bacteroidia;o__Bacteroidales;f__Rikenellaceae;g__Alistipes;s__
48HT2_bin.1	d__Bacteria;p__Bacteroidota;c__Bacteroidia;o__Bacteroidales;f__Bacteroidaceae;g__Prevotella;s__Prevotella sp004556065
48HT2_bin.10	d__Bacteria;p__Firmicutes_A;c__Clostridia;o__Lachnospirales;f__Lachnospiraceae;g__W0P33-017;s__
48HT2_bin.11	d__Bacteria;p__Firmicutes_A;c__Clostridia;o__Oscillospirales;f__Ruminococcaceae;g__CAG-115;s__
48HT2_bin.20	d__Bacteria;p__Bacteroidota;c__Bacteroidia;o__Bacteroidales;f__Muribaculaceae;g__Avimuribaculum;s__
48HT2_bin.23	d__Bacteria;p__Firmicutes_A;c__Clostridia;o__Oscillospirales;f__Oscillospiraceae;g__Faecousia;s__
48HT2_bin.24	d__Bacteria;p__Firmicutes_A;c__Clostridia;o__Oscillospirales;f__Oscillospiraceae;g__Dysosmobacter;s__
48HT2_bin.3	d__Bacteria;p__Firmicutes_A;c__Clostridia;o__Lachnospirales;f__Lachnospiraceae;g__VSOB01;s__
48HT2_bin.30	d__Bacteria;p__Bacteroidota;c__Bacteroidia;o__Bacteroidales;f__Bacteroidaceae;g__Prevotella;s__Prevotella sp002251365
48HT2_bin.32	d__Bacteria;p__Bacteroidota;c__Bacteroidia;o__Bacteroidales;f__Paludibacteraceae;g__RF16;s__
48HT2_bin.33	d__Bacteria;p__Bacteroidota;c__Bacteroidia;o__Bacteroidales;f__Bacteroidaceae;g__Alloprevotella;s__
48HT2_bin.6	d__Bacteria;p__Bacteroidota;c__Bacteroidia;o__Bacteroidales;f__Bacteroidaceae;g__Phocaeicola;s__
48HT2_bin.8	d__Bacteria;p__Firmicutes_A;c__Clostridia;o__Lachnospirales;f__Lachnospiraceae;g__Eubacterium_F;s__
48HT4_bin.13	d__Bacteria;p__Firmicutes_A;c__Clostridia;o__Lachnospirales;f__Lachnospiraceae;g__Agathobacter;s__
48HT5_bin.13	d__Bacteria;p__Firmicutes;c__Bacilli;o__Erysipelotrichales;f__Erysipelotrichaceae;g__Floccifex;s__Floccifex porci
48HT5_bin.9	d__Bacteria;p__Spirochaetota;c__Spirochaetia;o__Treponematales;f__Treponemataceae;g__Treponema_D;s__Treponema_D sp016296205
4HT2_bin.1	d__Bacteria;p__Firmicutes_A;c__Clostridia;o__Oscillospirales;f__Butyricicoccaceae;g__Butyricicoccus;s__Butyricicoccus sp004552245
4LT1_bin.4	d__Bacteria;p__Firmicutes_C;c__Negativicutes;o__Acidaminococcales;f__Acidaminococcaceae;g__Phascolarctobacterium_A;s__Phascolarctobacterium_A succinatutens
4LT1_bin.7	d__Bacteria;p__Bacteroidota;c__Bacteroidia;o__Bacteroidales;f__UBA932;g__Cryptobacteroides;s__Cryptobacteroides sp004552965
4LT2_bin.20	d__Bacteria;p__Fibrobacterota;c__Fibrobacteria;o__Fibrobacterales;f__Fibrobacteraceae;g__Fibrobacter;s__
4LT2_bin.5	d__Bacteria;p__Bacteroidota;c__Bacteroidia;o__Bacteroidales;f__Bacteroidaceae;g__Alloprevotella;s__Alloprevotella sp004555055
4LT2_bin.8	d__Bacteria;p__Bacteroidota;c__Bacteroidia;o__Bacteroidales;f__Bacteroidaceae;g__Alloprevotella;s__
4LT3_bin.10	d__Bacteria;p__Firmicutes_C;c__Negativicutes;o__Selenomonadales;f__Selenomonadaceae;g__Selenomonas_A;s__Selenomonas_A sp900769615
4LT4_bin.14	d__Bacteria;p__Firmicutes_A;c__Clostridia;o__Oscillospirales;f__Oscillospiraceae;g__Limivicinus;s__Limivicinus sp900549645
4LT4_bin.17	d__Bacteria;p__Firmicutes_A;c__Clostridia;o__Oscillospirales;f__Oscillospiraceae;g__CAG-170;s__CAG-170 sp002404795
4LT4_bin.26	d__Bacteria;p__Bacteroidota;c__Bacteroidia;o__Bacteroidales;f__Bacteroidaceae;g__Prevotella;s__Prevotella copri
4LT4_bin.27	d__Bacteria;p__Firmicutes_A;c__Clostridia;o__Oscillospirales;f__Oscillospiraceae;g__F23-B02;s__F23-B02 sp004556755
4LT4_bin.32	d__Bacteria;p__Firmicutes_A;c__Clostridia;o__Oscillospirales;f__CAG-272;g__CAG-390;s__
4LT4_bin.34	d__Bacteria;p__Actinobacteriota;c__Actinomycetia;o__Actinomycetales;f__Bifidobacteriaceae;g__Bifidobacterium;s__Bifidobacterium catenulatum
4LT4_bin.38	d__Bacteria;p__Firmicutes_A;c__Clostridia;o__Oscillospirales;f__Oscillospiraceae;g__ER4;s__ER4 sp900317525
4LT4_bin.4	d__Bacteria;p__Firmicutes_C;c__Negativicutes;o__Selenomonadales;f__Selenomonadaceae;g__Selenomonas_C;s__
50HT1_bin.3	d__Bacteria;p__Firmicutes;c__Bacilli;o__RF39;f__UBA660;g__CAG-302;s__CAG-302 sp900543825
50HT2_bin.1	d__Bacteria;p__Firmicutes_A;c__Clostridia;o__Oscillospirales;f__Ruminococcaceae;g__Gemmiger;s__Gemmiger sp004561545
50HT2_bin.13	d__Bacteria;p__Bacteroidota;c__Bacteroidia;o__Bacteroidales;f__Bacteroidaceae;g__Prevotella;s__Prevotella sp002299275
50HT2_bin.15	d__Bacteria;p__Bacteroidota;c__Bacteroidia;o__Bacteroidales;f__Bacteroidaceae;g__Alloprevotella;s__
50HT4_bin.9	d__Bacteria;p__Firmicutes_A;c__Clostridia;o__Oscillospirales;f__Ruminococcaceae;g__UMGS363;s__
50LT1_bin.1	d__Bacteria;p__Bacteroidota;c__Bacteroidia;o__Bacteroidales;f__Rikenellaceae;g__Alistipes;s__Alistipes finegoldii
50LT1_bin.16	d__Bacteria;p__Firmicutes;c__Bacilli;o__Lactobacillales;f__Enterococcaceae;g__Enterococcus_B;s__Enterococcus_B villorum
50LT2_bin.13	d__Bacteria;p__Firmicutes_A;c__Clostridia;o__Oscillospirales;f__Acutalibacteraceae;g__Fimenecus;s__Fimenecus sp004555265
50LT2_bin.23	d__Bacteria;p__Campylobacterota;c__Campylobacteria;o__Campylobacterales;f__Campylobacteraceae;g__Campylobacter;s__
50LT2_bin.24	d__Bacteria;p__Firmicutes_C;c__Negativicutes;o__Selenomonadales;f__Selenomonadaceae;g__Anaerovibrio;s__Anaerovibrio slackiae
50LT2_bin.7	d__Bacteria;p__Firmicutes_A;c__Clostridia;o__Lachnospirales;f__Lachnospiraceae;g__Eubacterium_F;s__
50LT2_bin.9	d__Bacteria;p__Firmicutes_A;c__Clostridia;o__Lachnospirales;f__Lachnospiraceae;g__Coprococcus_A;s__Coprococcus_A catus
50LT3_bin.1	d__Bacteria;p__Firmicutes_A;c__Clostridia;o__Oscillospirales;f__Ruminococcaceae;g__Faecalibacterium;s__Faecalibacterium prausnitzii_C
50LT3_bin.10	d__Bacteria;p__Firmicutes_A;c__Clostridia;o__Oscillospirales;f__Ruminococcaceae;g__Gemmiger;s__Gemmiger sp900554145
50LT3_bin.11	d__Bacteria;p__Firmicutes;c__Bacilli;o__Erysipelotrichales;f__Erysipelotrichaceae;g__Bulleidia;s__
50LT3_bin.20	d__Bacteria;p__Firmicutes_A;c__Clostridia;o__Lachnospirales;f__Lachnospiraceae;g__Agathobacter;s__Agathobacter sp900543445
50LT3_bin.30	d__Bacteria;p__Firmicutes_A;c__Clostridia;o__Oscillospirales;f__Ruminococcaceae;g__Ruminococcus_C;s__Ruminococcus_C callidus
52HT2_bin.2	d__Bacteria;p__Firmicutes;c__Bacilli;o__RF39;f__UBA660;g__CAG-533;s__CAG-533 sp000434495
52LT1_bin.14	d__Bacteria;p__Spirochaetota;c__Spirochaetia;o__Treponematales;f__Treponemataceae;g__Treponema_F;s__Treponema_F excrementipullorum
52LT1_bin.6	d__Bacteria;p__Bacteroidota;c__Bacteroidia;o__Bacteroidales;f__Bacteroidaceae;g__Phocaeicola;s__Phocaeicola sp900541515
52LT2_bin.12	d__Bacteria;p__Firmicutes_A;c__Clostridia;o__Oscillospirales;f__Acutalibacteraceae;g__Fimenecus;s__
52LT3_bin.10	d__Bacteria;p__Bacteroidota;c__Bacteroidia;o__Bacteroidales;f__Bacteroidaceae;g__Alloprevotella;s__Alloprevotella sp004552865
52LT3_bin.12	d__Bacteria;p__Bacteroidota;c__Bacteroidia;o__Bacteroidales;f__Bacteroidaceae;g__Prevotella;s__
52LT3_bin.25	d__Bacteria;p__Firmicutes_A;c__Clostridia;o__Lachnospirales;f__Lachnospiraceae;g__Agathobacter;s__
52LT3_bin.3	d__Bacteria;p__Firmicutes;c__Bacilli;o__Lactobacillales;f__Streptococcaceae;g__Streptococcus;s__Streptococcus alactolyticus
52LT4_bin.11	d__Bacteria;p__Verrucomicrobiota;c__Verrucomicrobiae;o__Verrucomicrobiales;f__Akkermansiaceae;g__Akkermansia;s__
52LT4_bin.14	d__Bacteria;p__Spirochaetota;c__Spirochaetia;o__Treponematales;f__Treponemataceae;g__Treponema_D;s__Treponema_D sp016294035
52LT4_bin.4	d__Bacteria;p__Bacteroidota;c__Bacteroidia;o__Bacteroidales;f__UBA932;g__Cryptobacteroides;s__Cryptobacteroides sp004554455
52LT4_bin.5	d__Bacteria;p__Bacteroidota;c__Bacteroidia;o__Bacteroidales;f__Paludibacteraceae;g__W0P28-013;s__W0P28-013 sp004557405
52LT5_bin.2	d__Bacteria;p__Firmicutes_A;c__Clostridia;o__Christensenellales;f__CAG-138;g__SFDB01;s__SFDB01 sp004558825
52LT5_bin.20	d__Bacteria;p__Bacteroidota;c__Bacteroidia;o__Bacteroidales;f__Rikenellaceae;g__Alistipes;s__
52LT5_bin.27	d__Bacteria;p__Bacteroidota;c__Bacteroidia;o__Bacteroidales;f__Bacteroidaceae;g__UBA4334;s__UBA4334 sp900316975
52LT5_bin.29	d__Bacteria;p__Firmicutes;c__Bacilli;o__RF39;f__UBA660;g__UBA3789;s__UBA3789 sp902788735
52LT5_bin.3	d__Bacteria;p__Firmicutes;c__Bacilli;o__Lactobacillales;f__Lactobacillaceae;g__Ligilactobacillus;s__Ligilactobacillus ruminis
52LT5_bin.5	d__Bacteria;p__Firmicutes_A;c__Clostridia;o__Oscillospirales;f__Ruminococcaceae;g__Ruminococcus;s__Ruminococcus flavefaciens_B
55HT1_bin.1	d__Bacteria;p__Firmicutes_A;c__Clostridia;o__Christensenellales;f__CAG-74;g__Limiplasma;s__Limiplasma sp900550955
55HT1_bin.11	d__Bacteria;p__Firmicutes_A;c__Clostridia;o__Oscillospirales;f__Oscillospiraceae;g__CAG-83;s__
55HT2_bin.1	d__Bacteria;p__Firmicutes_A;c__Clostridia;o__Oscillospirales;f__Ruminococcaceae;g__Gemmiger;s__Gemmiger formicilis
55HT2_bin.10	d__Bacteria;p__Firmicutes_A;c__Clostridia;o__Oscillospirales;f__Oscillospiraceae;g__Evtepia;s__Evtepia sp004556345
55HT2_bin.11	d__Bacteria;p__Firmicutes;c__Bacilli;o__Erysipelotrichales;f__Erysipelotrichaceae;g__Absicoccus;s__Absicoccus porci
55HT2_bin.13	d__Bacteria;p__Bacteroidota;c__Bacteroidia;o__Bacteroidales;f__UBA932;g__Cryptobacteroides;s__Cryptobacteroides sp004552115
55HT2_bin.2	d__Bacteria;p__Firmicutes_A;c__Clostridia;o__Lachnospirales;f__Lachnospiraceae;g__Oliverpabstia;s__Oliverpabstia intestinalis
55HT2_bin.4	d__Bacteria;p__Firmicutes_A;c__Clostridia;o__Lachnospirales;f__Lachnospiraceae;g__Dorea;s__Dorea formicigenerans
55HT5_bin.4	d__Bacteria;p__Firmicutes_A;c__Clostridia;o__Lachnospirales;f__Lachnospiraceae;g__Acetatifactor;s__
55HT5_bin.7	d__Bacteria;p__Firmicutes;c__Bacilli;o__RF39;f__UBA660;g__UBA5026;s__
56HT1_bin.17	d__Bacteria;p__Firmicutes_A;c__Clostridia;o__Christensenellales;f__CAG-138;g__Phil1;s__Phil1 sp004558525
56HT1_bin.18	d__Bacteria;p__Bacteroidota;c__Bacteroidia;o__Bacteroidales;f__Rikenellaceae;g__Alistipes;s__Alistipes senegalensis
56HT1_bin.19	d__Bacteria;p__Bacteroidota;c__Bacteroidia;o__Bacteroidales;f__Bacteroidaceae;g__Bacteroides;s__Bacteroides fluxus
56HT1_bin.3	d__Bacteria;p__Firmicutes_A;c__Clostridia;o__Oscillospirales;f__Oscillospiraceae;g__CAG-83;s__CAG-83 sp900545495
56HT1_bin.4	d__Bacteria;p__Firmicutes_A;c__Clostridia;o__Clostridiales;f__Clostridiaceae;g__Clostridium_P;s__Clostridium_P perfringens
56HT1_bin.7	d__Bacteria;p__Bacteroidota;c__Bacteroidia;o__Bacteroidales;f__Bacteroidaceae;g__Prevotella;s__
56HT2_bin.11	d__Bacteria;p__Firmicutes_A;c__Clostridia;o__Lachnospirales;f__Lachnospiraceae;g__Eubacterium_I;s__
56HT2_bin.14	d__Bacteria;p__Firmicutes_A;c__Clostridia;o__Oscillospirales;f__Butyricicoccaceae;g__Butyricicoccus_A;s__Butyricicoccus_A sp002395695
56HT2_bin.15	d__Bacteria;p__Firmicutes_A;c__Clostridia;o__Oscillospirales;f__Oscillospiraceae;g__Dysosmobacter;s__
56HT2_bin.17	d__Bacteria;p__Firmicutes_C;c__Negativicutes;o__Acidaminococcales;f__Acidaminococcaceae;g__Acidaminococcus;s__Acidaminococcus sp000437815
56HT2_bin.19	d__Bacteria;p__Bacteroidota;c__Bacteroidia;o__Bacteroidales;f__Bacteroidaceae;g__Prevotella;s__Prevotella hominis
56HT2_bin.2	d__Bacteria;p__Firmicutes_A;c__Clostridia;o__Oscillospirales;f__Ruminococcaceae;g__Ruminococcus_C;s__Ruminococcus_C sp000433635
56HT2_bin.22	d__Bacteria;p__Firmicutes_A;c__Clostridia;o__Lachnospirales;f__Lachnospiraceae;g__Fusicatenibacter;s__Fusicatenibacter saccharivorans
56HT2_bin.29	d__Bacteria;p__Firmicutes_A;c__Clostridia;o__Oscillospirales;f__Acutalibacteraceae;g__Eubacterium_R;s__Eubacterium_R coprostanoligenes
56HT2_bin.3	d__Bacteria;p__Firmicutes_A;c__Clostridia;o__Lachnospirales;f__Lachnospiraceae;g__Dorea_A;s__Dorea_A longicatena
56HT2_bin.30	d__Bacteria;p__Bacteroidota;c__Bacteroidia;o__Bacteroidales;f__Bacteroidaceae;g__Prevotella;s__Prevotella sp002300055
56HT2_bin.31	d__Bacteria;p__Proteobacteria;c__Gammaproteobacteria;o__Burkholderiales;f__Burkholderiaceae;g__Parasutterella;s__Parasutterella gallistercoris
56HT2_bin.7	d__Bacteria;p__Firmicutes_A;c__Clostridia;o__Oscillospirales;f__Ruminococcaceae;g__CAG-115;s__
56HT3_bin.16	d__Bacteria;p__Firmicutes_A;c__Clostridia;o__Lachnospirales;f__Lachnospiraceae;g__Agathobacter;s__Agathobacter faecis
56HT3_bin.18	d__Bacteria;p__Cyanobacteria;c__Vampirovibrionia;o__Gastranaerophilales;f__Gastranaerophilaceae;g__Zag111;s__Zag111 sp002103105
56HT3_bin.19	d__Bacteria;p__Bacteroidota;c__Bacteroidia;o__Bacteroidales;f__Muribaculaceae;g__Sodaliphilus;s__
56HT3_bin.5	d__Bacteria;p__Bacteroidota;c__Bacteroidia;o__Bacteroidales;f__Bacteroidaceae;g__Prevotella;s__Prevotella sp002299635
56HT4_bin.19	d__Bacteria;p__Actinobacteriota;c__Coriobacteriia;o__Coriobacteriales;f__Atopobiaceae;g__Parafannyhessea;s__Parafannyhessea umbonata
56HT4_bin.2	d__Bacteria;p__Bacteroidota;c__Bacteroidia;o__Bacteroidales;f__Bacteroidaceae;g__Prevotella;s__
56HT4_bin.5	d__Bacteria;p__Firmicutes_C;c__Negativicutes;o__Veillonellales;f__Dialisteraceae;g__Dialister;s__Dialister sp000434475
57LT1_bin.10	d__Bacteria;p__Firmicutes_A;c__Clostridia;o__Lachnospirales;f__Lachnospiraceae;g__Enterocloster;s__Enterocloster aldenensis
57LT1_bin.19	d__Bacteria;p__Firmicutes_A;c__Clostridia;o__Lachnospirales;f__Lachnospiraceae;g__CAG-56;s__CAG-56 sp900539525
57LT2_bin.11	d__Bacteria;p__Spirochaetota;c__Spirochaetia;o__Treponematales;f__Treponemataceae;g__Treponema_D;s__Treponema_D sp016293645
57LT5_bin.6	d__Bacteria;p__Bacteroidota;c__Bacteroidia;o__Bacteroidales;f__WCHB1-69;g__F23-D06;s__F23-D06 sp900315705
60HT1_bin.14	d__Bacteria;p__Firmicutes;c__Bacilli;o__Lactobacillales;f__Lactobacillaceae;g__Lactobacillus;s__Lactobacillus porci
60HT1_bin.7	d__Bacteria;p__Bacteroidota;c__Bacteroidia;o__Bacteroidales;f__Bacteroidaceae;g__Bacteroides;s__Bacteroides uniformis
60HT2_bin.10	d__Bacteria;p__Firmicutes_A;c__Clostridia;o__Oscillospirales;f__Oscillospiraceae;g__Faecousia;s__
60HT2_bin.2	d__Bacteria;p__Bacteroidota;c__Bacteroidia;o__Bacteroidales;f__Bacteroidaceae;g__Prevotella;s__
60HT2_bin.5	d__Bacteria;p__Firmicutes_A;c__Clostridia;o__Lachnospirales;f__Lachnospiraceae;g__Frisingicoccus;s__Frisingicoccus sp016298055
60HT3_bin.7	d__Bacteria;p__Bacteroidota;c__Bacteroidia;o__Bacteroidales;f__Paludibacteraceae;g__RF16;s__
60HT3_bin.8	d__Bacteria;p__Firmicutes_A;c__Clostridia;o__Oscillospirales;f__Butyricicoccaceae;g__Butyricicoccus_A;s__Butyricicoccus_A porcorum
60HT5_bin.11	d__Bacteria;p__Bacteroidota;c__Bacteroidia;o__Bacteroidales;f__Paludibacteraceae;g__RF16;s__
60HT5_bin.3	d__Bacteria;p__Bacteroidota;c__Bacteroidia;o__Bacteroidales;f__UBA932;g__Cryptobacteroides;s__Cryptobacteroides sp016295245
60HT5_bin.6	d__Bacteria;p__Bacteroidota;c__Bacteroidia;o__Bacteroidales;f__UBA3663;g__UBA3663;s__UBA3663 sp016293065
61HT1_bin.10	d__Bacteria;p__Bacteroidota;c__Bacteroidia;o__Bacteroidales;f__Muribaculaceae;g__CAG-873;s__CAG-873 sp001701165
61HT1_bin.11	d__Bacteria;p__Verrucomicrobiota;c__Lentisphaeria;o__Victivallales;f__Victivallaceae;g__Victivallis;s__Victivallis lenta
61HT1_bin.13	d__Bacteria;p__Proteobacteria;c__Gammaproteobacteria;o__Burkholderiales;f__Burkholderiaceae;g__Duodenibacillus;s__Duodenibacillus sp900542805
61HT1_bin.19	d__Bacteria;p__Bacteroidota;c__Bacteroidia;o__Bacteroidales;f__UBA932;g__Egerieousia;s__Egerieousia sp900544815
61HT1_bin.2	d__Bacteria;p__Verrucomicrobiota;c__Verrucomicrobiae;o__Verrucomicrobiales;f__Akkermansiaceae;g__Akkermansia;s__Akkermansia muciniphila
61HT1_bin.3	d__Bacteria;p__Firmicutes;c__Bacilli;o__RFN20;f__CAG-826;g__Onthovivens;s__Onthovivens sp900540365
61HT2_bin.11	d__Bacteria;p__Firmicutes_A;c__Clostridia;o__Oscillospirales;f__Ruminococcaceae;g__Faecalibacterium;s__Faecalibacterium sp900539885
61HT2_bin.13	d__Bacteria;p__Bacteroidota;c__Bacteroidia;o__Bacteroidales;f__UBA932;g__Cryptobacteroides;s__
61HT2_bin.14	d__Bacteria;p__Firmicutes_A;c__Clostridia;o__Lachnospirales;f__Lachnospiraceae;g__Agathobacter;s__Agathobacter sp900543445
61HT2_bin.15	d__Bacteria;p__Bacteroidota;c__Bacteroidia;o__Bacteroidales;f__UBA932;g__Cryptobacteroides;s__Cryptobacteroides sp900546925
61HT2_bin.3	d__Bacteria;p__Firmicutes_A;c__Clostridia;o__Oscillospirales;f__Butyricicoccaceae;g__Butyricicoccus_A;s__
61HT2_bin.5	d__Bacteria;p__Firmicutes_A;c__Clostridia;o__Lachnospirales;f__Lachnospiraceae;g__Anaerobutyricum;s__Anaerobutyricum soehngenii
61HT3_bin.9	d__Bacteria;p__Firmicutes_A;c__Clostridia;o__TANB77;f__CAG-508;g__Scatovivens;s__
61HT4_bin.3	d__Bacteria;p__Firmicutes;c__Bacilli;o__RF39;f__UBA660;g__UBA6985;s__
61HT5_bin.5	d__Bacteria;p__Firmicutes_A;c__Clostridia;o__Christensenellales;f__CAG-138;g__RGIG1693;s__RGIG1693 sp016293975
70HT1_bin.1	d__Bacteria;p__Actinobacteriota;c__Actinomycetia;o__Actinomycetales;f__Bifidobacteriaceae;g__Bifidobacterium;s__Bifidobacterium thermophilum
70HT1_bin.16	d__Bacteria;p__Proteobacteria;c__Gammaproteobacteria;o__Enterobacterales;f__Enterobacteriaceae;g__Escherichia;s__Escherichia coli
70HT1_bin.18	d__Bacteria;p__Bacteroidota;c__Bacteroidia;o__Bacteroidales;f__Bacteroidaceae;g__Alloprevotella;s__Alloprevotella sp004558535
70HT1_bin.19	d__Bacteria;p__Elusimicrobiota;c__Elusimicrobia;o__Elusimicrobiales;f__Elusimicrobiaceae;g__UBA1174;s__
70HT1_bin.21	d__Bacteria;p__Firmicutes_A;c__Clostridia;o__Lachnospirales;f__Anaerotignaceae;g__Anaerotignum;s__
70HT1_bin.27	d__Bacteria;p__Bacteroidota;c__Bacteroidia;o__Bacteroidales;f__P3;g__Onthomorpha;s__Onthomorpha sp004551865
70HT1_bin.29	d__Bacteria;p__Firmicutes_A;c__Clostridia;o__Peptostreptococcales;f__Anaerovoracaceae;g__CAG-238;s__
70HT1_bin.34	d__Bacteria;p__Bacteroidota;c__Bacteroidia;o__Bacteroidales;f__UBA932;g__Cryptobacteroides;s__Cryptobacteroides sp000434935
70HT1_bin.4	d__Bacteria;p__Firmicutes_A;c__Clostridia;o__Peptostreptococcales;f__Anaerovoracaceae;g__Baileyella;s__Baileyella intestinalis
70HT1_bin.9	d__Bacteria;p__Firmicutes_A;c__Clostridia;o__Oscillospirales;f__Acutalibacteraceae;g__Fimenecus;s__Fimenecus sp004556705
70HT2_bin.10	d__Bacteria;p__Firmicutes_A;c__Clostridia;o__Oscillospirales;f__Ruminococcaceae;g__Gemmiger;s__
70HT2_bin.2	d__Bacteria;p__Firmicutes_A;c__Clostridia;o__Lachnospirales;f__Lachnospiraceae;g__Fimousia;s__Fimousia sp001940245
70HT2_bin.9	d__Bacteria;p__Firmicutes_A;c__Clostridia;o__Lachnospirales;f__Lachnospiraceae;g__Blautia;s__
70HT3_bin.2	d__Bacteria;p__Spirochaetota;c__Spirochaetia;o__Treponematales;f__Treponemataceae;g__Treponema_D;s__Treponema_D sp002395155
70HT3_bin.3	d__Bacteria;p__Bacteroidota;c__Bacteroidia;o__Bacteroidales;f__UBA932;g__Cryptobacteroides;s__
70HT3_bin.4	d__Bacteria;p__Bacteroidota;c__Bacteroidia;o__Bacteroidales;f__UBA932;g__Cryptobacteroides;s__Cryptobacteroides sp004552615
70HT5_bin.12	d__Bacteria;p__Bacteroidota;c__Bacteroidia;o__Bacteroidales;f__Bacteroidaceae;g__UBA3839;s__UBA3839 sp900314125
70HT5_bin.17	d__Bacteria;p__Firmicutes_A;c__Clostridia;o__Lachnospirales;f__Lachnospiraceae;g__UBA2882;s__UBA2882 sp016297945
70HT5_bin.22	d__Bacteria;p__Firmicutes_A;c__Clostridia;o__Christensenellales;f__CAG-138;g__JAEDJH01;s__JAEDJH01 sp016296415
70HT5_bin.8	d__Bacteria;p__Firmicutes;c__Bacilli;o__RF39;f__UBA660;g__JAEDMO01;s__JAEDMO01 sp016302935
8LT1_bin.1	d__Bacteria;p__Firmicutes_A;c__Clostridia;o__Oscillospirales;f__Acutalibacteraceae;g__CAG-177;s__CAG-177 sp003514385
8LT1_bin.12	d__Bacteria;p__Firmicutes_A;c__Clostridia;o__Oscillospirales;f__Oscillospiraceae;g__CAG-103;s__CAG-103 sp004556965
8LT1_bin.17	d__Bacteria;p__Bacteroidota;c__Bacteroidia;o__Bacteroidales;f__Bacteroidaceae;g__Prevotella;s__Prevotella sp000434975
8LT1_bin.21	d__Bacteria;p__Firmicutes_A;c__Clostridia;o__Oscillospirales;f__Oscillospiraceae;g__CAG-170;s__CAG-170 sp004555655
8LT1_bin.9	d__Bacteria;p__Firmicutes_A;c__Clostridia;o__Oscillospirales;f__Ruminococcaceae;g__Anaerotruncus;s__
8LT4_bin.8	d__Bacteria;p__Firmicutes_C;c__Negativicutes;o__Selenomonadales;f__Selenomonadaceae;g__UBA2913;s__UBA2913 sp002349925
8LT5_bin.6	d__Bacteria;p__Spirochaetota;c__Spirochaetia;o__Treponematales;f__Treponemataceae;g__Treponema_D;s__Treponema_D sp016293915
Pool2Pig_bin.1	d__Bacteria;p__Proteobacteria;c__Gammaproteobacteria;o__Pseudomonadales;f__Pseudomonadaceae;g__Pseudomonas_E;s__Pseudomonas_E cremoris
T1BSS4_bin.1	d__Bacteria;p__Firmicutes_A;c__Clostridia;o__Tissierellales;f__Peptoniphilaceae;g__Anaerococcus;s__
T1BSS4_bin.11	d__Bacteria;p__Firmicutes;c__Bacilli;o__Bacillales_A;f__Planococcaceae;g__Metalysinibacillus;s__Metalysinibacillus jejuensis
T1BSS4_bin.2	d__Bacteria;p__Proteobacteria;c__Gammaproteobacteria;o__Burkholderiales;f__Burkholderiaceae;g__Paenalcaligenes;s__
T1BSS4_bin.7	d__Bacteria;p__Actinobacteriota;c__Actinomycetia;o__Mycobacteriales;f__Mycobacteriaceae;g__Corynebacterium;s__Corynebacterium xerosis
T1BSS4_bin.8	d__Bacteria;p__Bacteroidota;c__Bacteroidia;o__Bacteroidales;f__Dysgonomonadaceae;g__Petrimonas;s__
T1BSS4_bin.9	d__Bacteria;p__Campylobacterota;c__Campylobacteria;o__Campylobacterales;f__Arcobacteraceae;g__Aliarcobacter;s__
T1BSS5_bin.4	d__Bacteria;p__Firmicutes_A;c__Clostridia;o__Christensenellales;f__CAG-138;g__SFEL01;s__SFEL01 sp004557245
T1BSS5_bin.8	d__Bacteria;p__Firmicutes;c__Bacilli;o__RF39;f__UBA660;g__CAG-914;s__CAG-914 sp000437895
T1SZ1_bin.2	d__Bacteria;p__Acidobacteriota;c__Blastocatellia;o__Pyrinomonadales;f__Pyrinomonadaceae;g__OLB17;s__
T1SZ1_bin.3	d__Bacteria;p__Chloroflexota;c__Limnocylindria;o__Limnocylindrales;f__CSP1-4;g__UBA5189;s__
T1SZ1_bin.5	d__Bacteria;p__Verrucomicrobiota;c__Verrucomicrobiae;o__Chthoniobacterales;f__UBA10450;g__;s__
T1SZ2_bin.1	d__Bacteria;p__Actinobacteriota;c__Actinomycetia;o__Mycobacteriales;f__Mycobacteriaceae;g__Mycobacterium;s__
T1SZ2_bin.2	d__Bacteria;p__Verrucomicrobiota;c__Verrucomicrobiae;o__Chthoniobacterales;f__UBA10450;g__Udaeobacter;s__
T1SZ2_bin.3	d__Bacteria;p__Actinobacteriota;c__Thermoleophilia;o__Gaiellales;f__Gaiellaceae;g__Gaiella;s__
T1SZ2_bin.4	d__Bacteria;p__Actinobacteriota;c__Acidimicrobiia;o__Acidimicrobiales;f__JACDCH01;g__ZC4RG19;s__
T1W_bin.2	d__Bacteria;p__Proteobacteria;c__Gammaproteobacteria;o__Burkholderiales;f__Burkholderiaceae;g__PCRC01;s__PCRC01 sp017848435
T1W_bin.3	d__Bacteria;p__Proteobacteria;c__Gammaproteobacteria;o__Burkholderiales;f__Thiobacillaceae;g__Thiobacillus;s__
T1W_bin.4	d__Bacteria;p__Proteobacteria;c__Gammaproteobacteria;o__Burkholderiales;f__Burkholderiaceae;g__Limnobacter;s__Limnobacter sp002954425
T1W_bin.7	d__Bacteria;p__Proteobacteria;c__Gammaproteobacteria;o__Pseudomonadales;f__Moraxellaceae;g__Perlucidibaca;s__Perlucidibaca aquatica
T1W_bin.8	d__Bacteria;p__Proteobacteria;c__Gammaproteobacteria;o__Nevskiales;f__Nevskiaceae;g__Nevskia;s__
T2BS01H_bin.2	d__Bacteria;p__Proteobacteria;c__Gammaproteobacteria;o__Pseudomonadales;f__Moraxellaceae;g__Psychrobacter;s__Psychrobacter pasteurii
T2BS01H_bin.7	d__Bacteria;p__Actinobacteriota;c__Actinomycetia;o__Mycobacteriales;f__Mycobacteriaceae;g__Corynebacterium;s__Corynebacterium glutamicum
T2BS01H_bin.9	d__Bacteria;p__Actinobacteriota;c__Actinomycetia;o__Mycobacteriales;f__Mycobacteriaceae;g__Corynebacterium;s__Corynebacterium stationis
T2BS01L_bin.3	d__Bacteria;p__Firmicutes;c__Bacilli;o__Lactobacillales;f__Lactobacillaceae;g__Weissella;s__Weissella thailandensis
T2BS02H_bin.2	d__Bacteria;p__Bacteroidota;c__Bacteroidia;o__Bacteroidales;f__Bacteroidaceae;g__Prevotella;s__Prevotella sp900768785
T2BS02H_bin.5	d__Bacteria;p__Firmicutes_A;c__Clostridia;o__Lachnospirales;f__Lachnospiraceae;g__Blautia_A;s__
T2BS02H_bin.7	d__Bacteria;p__Bacteroidota;c__Bacteroidia;o__Bacteroidales;f__Bacteroidaceae;g__Prevotella;s__Prevotella sp900547005
T2SZ2L_bin.1	d__Bacteria;p__Gemmatimonadota;c__Gemmatimonadetes;o__Gemmatimonadales;f__GWC2-71-9;g__JAGGAG01;s__
T2WH_bin.1	d__Bacteria;p__Proteobacteria;c__Gammaproteobacteria;o__Pseudomonadales;f__Pseudomonadaceae;g__Pseudomonas_E;s__Pseudomonas_E fluorescens_B
T2WH_bin.2	d__Bacteria;p__Proteobacteria;c__Gammaproteobacteria;o__Pseudomonadales;f__Pseudomonadaceae;g__Pseudomonas_E;s__
T2WH_bin.3	d__Bacteria;p__Proteobacteria;c__Gammaproteobacteria;o__Pseudomonadales;f__Pseudomonadaceae;g__Pseudomonas_E;s__Pseudomonas_E veronii
T2WL_bin.1	d__Bacteria;p__Proteobacteria;c__Gammaproteobacteria;o__Pseudomonadales;f__Pseudomonadaceae;g__Pseudomonas_E;s__
T2WL_bin.2	d__Bacteria;p__Bacteroidota;c__Bacteroidia;o__Flavobacteriales;f__Weeksellaceae;g__Chryseobacterium;s__
T2WL_bin.3	d__Bacteria;p__Proteobacteria;c__Gammaproteobacteria;o__Burkholderiales;f__Burkholderiaceae;g__Acidovorax;s__Acidovorax sp001411535
T2WL_bin.4	d__Bacteria;p__Proteobacteria;c__Gammaproteobacteria;o__Burkholderiales;f__Burkholderiaceae;g__Undibacterium;s__Undibacterium macrobrachii
T2WWH_bin.1	d__Bacteria;p__Bacteroidota;c__Bacteroidia;o__Bacteroidales;f__VadinHA17;g__LD21;s__
T2WWH_bin.10	d__Bacteria;p__Firmicutes;c__Bacilli;o__RF39;f__UBA660;g__JAAZBI01;s__JAAZBI01 sp012513875
T2WWH_bin.14	d__Bacteria;p__Cloacimonadota;c__Cloacimonadia;o__Cloacimonadales;f__Cloacimonadaceae;g__Syntrophosphaera;s__Syntrophosphaera sp012728875
T2WWH_bin.15	d__Bacteria;p__Firmicutes_A;c__Clostridia;o__Saccharofermentanales;f__Saccharofermentanaceae;g__DUPM01;s__DUPM01 sp012838315
T2WWH_bin.17	d__Bacteria;p__Firmicutes_A;c__Clostridia;o__Oscillospirales;f__Acutalibacteraceae;g__CAG-177;s__
T2WWH_bin.18	d__Bacteria;p__Bacteroidota;c__Bacteroidia;o__Bacteroidales;f__VadinHA17;g__LD21;s__
T2WWH_bin.2	d__Bacteria;p__Bacteroidota;c__Bacteroidia;o__Bacteroidales;f__Marinilabiliaceae;g__Geofilum;s__Geofilum sp002427105
T2WWH_bin.21	d__Bacteria;p__Bacteroidota;c__Bacteroidia;o__Bacteroidales;f__Prolixibacteraceae;g__UBA1413;s__
T2WWH_bin.3	d__Bacteria;p__Desulfobacterota;c__Syntrophia;o__Syntrophales;f__Smithellaceae;g__UBA8904;s__UBA8904 sp012522275
T2WWH_bin.4	d__Bacteria;p__Bacteroidota;c__Bacteroidia;o__Bacteroidales;f__VadinHA17;g__LD21;s__LD21 sp012729475
T2WWH_bin.6	d__Bacteria;p__Cloacimonadota;c__Cloacimonadia;o__Cloacimonadales;f__Cloacimonadaceae;g__Syntrophosphaera;s__Syntrophosphaera sp012522635
T2WWH_bin.9	d__Bacteria;p__Firmicutes_A;c__Clostridia;o__Saccharofermentanales;f__Saccharofermentanaceae;g__JAAYCT01;s__JAAYCT01 sp012523365
T2WWL_bin.2	d__Bacteria;p__Bacteroidota;c__Bacteroidia;o__Bacteroidales;f__JAAYJT01;g__JAAYJT01;s__
T2WWL_bin.5	d__Bacteria;p__Firmicutes_A;c__Clostridia;o__Saccharofermentanales;f__DTU023;g__UBA4923;s__
T2WWL_bin.6	d__Bacteria;p__Hydrogenedentota;c__Hydrogenedentia;o__Hydrogenedentiales;f__SLHB01;g__UBA2224;s__UBA2224 sp012719295
T2WWL_bin.7	d__Bacteria;p__Chloroflexota;c__Anaerolineae;o__Anaerolineales;f__Anaerolineaceae;g__T78;s__
T3WH_bin.1	d__Bacteria;p__Proteobacteria;c__Alphaproteobacteria;o__Rhizobiales;f__Ancalomicrobiaceae;g__Siculibacillus;s__
T3WH_bin.2	d__Bacteria;p__Proteobacteria;c__Gammaproteobacteria;o__Burkholderiales;f__Chitinibacteraceae;g__Formivibrio;s__
T3WH_bin.3	d__Bacteria;p__Actinobacteriota;c__Actinomycetia;o__Propionibacteriales;f__Propionibacteriaceae;g__Fen-668;s__
T3WH_bin.4	d__Bacteria;p__Actinobacteriota;c__Actinomycetia;o__Propionibacteriales;f__Propionibacteriaceae;g__Propionicimonas;s__
T3WH_bin.5	d__Bacteria;p__Patescibacteria;c__Saccharimonadia;o__Saccharimonadales;f__UBA5946;g__RZYF01;s__
T3WH_bin.6	d__Bacteria;p__Actinobacteriota;c__Actinomycetia;o__Propionibacteriales;f__Propionibacteriaceae;g__Propionicimonas;s__
T3WH_bin.8	d__Bacteria;p__Proteobacteria;c__Gammaproteobacteria;o__Burkholderiales;f__Burkholderiaceae;g__Rhodoferax;s__
T3WH_bin.9	d__Bacteria;p__Desulfobacterota_I;c__Desulfovibrionia;o__Desulfovibrionales;f__Desulfovibrionaceae;g__Solidesulfovibrio;s__Solidesulfovibrio sp001936595
T3WWH_bin.2	d__Bacteria;p__Proteobacteria;c__Alphaproteobacteria;o__Rhodobacterales;f__Rhodobacteraceae;g__Paracoccus;s__
T3WWH_bin.3	d__Bacteria;p__Desulfobacterota;c__Desulfobulbia;o__Desulfobulbales;f__Desulfobulbaceae;g__Desulfobulbus;s__
T3WWL_bin.10	d__Bacteria;p__Bacteroidota;c__Bacteroidia;o__Bacteroidales;f__Dysgonomonadaceae;g__Proteiniphilum;s__Proteiniphilum sp012837345
T3WWL_bin.11	d__Bacteria;p__Actinobacteriota;c__Actinomycetia;o__Propionibacteriales;f__Propionibacteriaceae;g__Raineyella;s__
T3WWL_bin.14	d__Bacteria;p__Firmicutes_A;c__Clostridia;o__Oscillospirales;f__Acutalibacteraceae;g__UBA1447;s__UBA1447 sp012728445
T3WWL_bin.17	d__Bacteria;p__Proteobacteria;c__Gammaproteobacteria;o__Pseudomonadales;f__Pseudomonadaceae;g__Pseudomonas_C;s__
T3WWL_bin.2	d__Bacteria;p__Verrucomicrobiota;c__Kiritimatiellae;o__LD1-PB3;f__Lenti-01;g__;s__
T3WWL_bin.3	d__Bacteria;p__Cloacimonadota;c__Cloacimonadia;o__Cloacimonadales;f__Cloacimonadaceae;g__Syntrophosphaera;s__
T3WWL_bin.6	d__Bacteria;p__Bacteroidota;c__Bacteroidia;o__Bacteroidales;f__Dysgonomonadaceae;g__Proteiniphilum;s__Proteiniphilum sp012728155
T3WWL_bin.7	d__Bacteria;p__Actinobacteriota;c__Actinomycetia;o__Propionibacteriales;f__Propionibacteriaceae;g__Brevilactibacter;s__
T3WWL_bin.9	d__Bacteria;p__Firmicutes_B;c__Syntrophomonadia;o__Syntrophomonadales;f__Syntrophomonadaceae;g__UBA1368;s__
T4SZ2H_bin.1	d__Bacteria;p__Actinobacteriota;c__Thermoleophilia;o__Solirubrobacterales;f__70-9;g__VAYN01;s__
T4WH_bin.2	d__Bacteria;p__Actinobacteriota;c__Acidimicrobiia;o__Acidimicrobiales;f__Ilumatobacteraceae;g__F1-60-MAGs027;s__F1-60-MAGs027 sp005793215
T4WH_bin.3	d__Bacteria;p__Bacteroidota;c__Bacteroidia;o__Flavobacteriales;f__Crocinitomicaceae;g__UBA952;s__
T4WH_bin.4	d__Bacteria;p__Proteobacteria;c__Gammaproteobacteria;o__Burkholderiales;f__Burkholderiaceae;g__SYFN01;s__
T4WH_bin.5	d__Bacteria;p__Omnitrophota;c__Koll11;o__2-02-FULL-51-18;f__2-02-FULL-51-18;g__;s__
T4WH_bin.6	d__Bacteria;p__Proteobacteria;c__Gammaproteobacteria;o__Burkholderiales;f__Burkholderiaceae;g__Limnohabitans_A;s__
T4WH_bin.7	d__Bacteria;p__Myxococcota_A;c__UBA796;o__UBA796;f__SXON01;g__SXON01;s__
T4WL_bin.1	d__Bacteria;p__Nitrospirota;c__Thermodesulfovibrionia;o__UBA6902;f__UBA6902;g__SURF-23;s__
T4WL_bin.14	d__Bacteria;p__Proteobacteria;c__Gammaproteobacteria;o__Thiotrichales;f__Thiotrichaceae;g__Thiothrix;s__Thiothrix unzii
T4WL_bin.2	d__Bacteria;p__Proteobacteria;c__Gammaproteobacteria;o__Methylococcales;f__Methylomonadaceae;g__JABFRC01;s__
T4WL_bin.3	d__Bacteria;p__Proteobacteria;c__Gammaproteobacteria;o__Burkholderiales;f__Methylophilaceae;g__Methylotenera;s__
T4WL_bin.4	d__Bacteria;p__Proteobacteria;c__Gammaproteobacteria;o__Methylococcales;f__Methylomonadaceae;g__UBA4132;s__
T4WL_bin.5	d__Bacteria;p__Proteobacteria;c__Gammaproteobacteria;o__Methylococcales;f__Methylomonadaceae;g__Methylomonas;s__
T4WL_bin.6	d__Bacteria;p__Proteobacteria;c__Gammaproteobacteria;o__Pseudomonadales;f__Pseudomonadaceae;g__Pseudomonas_E;s__Pseudomonas_E simiae
T4WL_bin.7	d__Bacteria;p__Proteobacteria;c__Gammaproteobacteria;o__Burkholderiales;f__Burkholderiaceae;g__Undibacterium;s__Undibacterium sp002482715
T4WL_bin.8	d__Bacteria;p__Proteobacteria;c__Gammaproteobacteria;o__Thiotrichales;f__Thiotrichaceae;g__Thiothrix;s__
T4WL_bin.9	d__Bacteria;p__Patescibacteria;c__Microgenomatia;o__UBA1400;f__CG1-02-47-37;g__CG1-02-47-37;s__
T4WWH_bin.1	d__Bacteria;p__Patescibacteria;c__Microgenomatia;o__UBA1400;f__PJMF01;g__JAAZKO01;s__JAAZKO01 sp012799795
T4WWH_bin.11	d__Bacteria;p__Patescibacteria;c__JABMPQ01;o__;f__;g__;s__
T4WWH_bin.3	d__Bacteria;p__Proteobacteria;c__Gammaproteobacteria;o__Pseudomonadales;f__Pseudomonadaceae;g__Pseudomonas_C;s__
T4WWH_bin.4	d__Bacteria;p__Bacteroidota;c__Bacteroidia;o__Bacteroidales;f__UBA932;g__DMER64;s__DMER64 sp002427525
T4WWH_bin.5	d__Bacteria;p__Firmicutes_A;c__Clostridia;o__Peptostreptococcales;f__Anaerovoracaceae;g__JAAZGD01;s__JAAZGD01 sp012511395
T4WWL_bin.2	d__Bacteria;p__Firmicutes_A;c__Clostridia;o__Saccharofermentanales;f__Fastidiosipilaceae;g__JAAYZH01;s__JAAYZH01 sp012514965
T4WWL_bin.3	d__Bacteria;p__Firmicutes_A;c__Clostridia;o__Saccharofermentanales;f__DTU023;g__UBA4923;s__UBA4923 sp002427535
T4WWL_bin.5	d__Bacteria;p__Bacteroidota;c__Bacteroidia;o__Bacteroidales;f__Dysgonomonadaceae;g__Petrimonas;s__
T5BS01H_bin.5	d__Bacteria;p__Firmicutes;c__Bacilli;o__Lactobacillales;f__Aerococcaceae;g__Aerococcus;s__Aerococcus suis
T5BS01H_bin.7	d__Bacteria;p__Firmicutes;c__Bacilli;o__Lactobacillales;f__Aerococcaceae;g__Facklamia_A;s__Facklamia_A tabacinasalis
T5BS02L_bin.1	d__Bacteria;p__Firmicutes;c__Bacilli;o__Lactobacillales;f__Aerococcaceae;g__Aerococcus;s__Aerococcus urinaeequi
T5BS02L_bin.4	d__Bacteria;p__Firmicutes;c__Bacilli;o__Staphylococcales;f__Salinicoccaceae;g__Nosocomiicoccus;s__Nosocomiicoccus stercorigallinarum
T5SZ2H_bin.1	d__Bacteria;p__Actinobacteriota;c__Thermoleophilia;o__Gaiellales;f__Gaiellaceae;g__Gaiella;s__
T5WH_bin.1	d__Bacteria;p__Proteobacteria;c__Gammaproteobacteria;o__Burkholderiales;f__SG8-41;g__Ga0077527;s__
T5WH_bin.2	d__Bacteria;p__Proteobacteria;c__Alphaproteobacteria;o__Reyranellales;f__Reyranellaceae;g__Reyranella;s__
T5WH_bin.3	d__Bacteria;p__Bacteroidota;c__Bacteroidia;o__NS11-12g;f__UBA955;g__UBA955;s__
T5WH_bin.4	d__Bacteria;p__Proteobacteria;c__Gammaproteobacteria;o__Pseudomonadales;f__Pseudomonadaceae;g__Pseudomonas_E;s__Pseudomonas_E iridis
T5WH_bin.5	d__Bacteria;p__Planctomycetota;c__UBA11346;o__UBA11346;f__UBA11346;g__;s__
T5WH_bin.6	d__Bacteria;p__Proteobacteria;c__Gammaproteobacteria;o__Burkholderiales;f__Burkholderiaceae;g__CADEEN01;s__
T5WH_bin.7	d__Bacteria;p__Bacteroidota;c__Bacteroidia;o__AKYH767-A;f__OLB10;g__CAINEC01;s__
T5WH_bin.8	d__Bacteria;p__Proteobacteria;c__Alphaproteobacteria;o__Sphingomonadales;f__Sphingomonadaceae;g__Novosphingobium;s__Novosphingobium sp015657645
T5WH_bin.9	d__Bacteria;p__Proteobacteria;c__Gammaproteobacteria;o__Burkholderiales;f__Burkholderiaceae;g__Formosimonas;s__
T5WL_bin.1	d__Bacteria;p__Proteobacteria;c__Alphaproteobacteria;o__Sphingomonadales;f__Sphingomonadaceae;g__Sphingomicrobium;s__
T5WL_bin.10	d__Bacteria;p__Nitrospirota;c__Nitrospiria;o__Nitrospirales;f__Nitrospiraceae;g__Nitrospira_E;s__
T5WL_bin.11	d__Bacteria;p__Zixibacteria;c__MSB-5A5;o__GN15;f__FEB-12;g__JACRAV01;s__
T5WL_bin.12	d__Bacteria;p__Cyanobacteria;c__Vampirovibrionia;o__Obscuribacterales;f__Obscuribacteraceae;g__QKMZ01;s__
T5WL_bin.3	d__Bacteria;p__Chloroflexota;c__Anaerolineae;o__Anaerolineales;f__UBA4823;g__CAIQJJ01;s__
T5WL_bin.4	d__Bacteria;p__Planctomycetota;c__Brocadiae;o__Brocadiales;f__Brocadiaceae;g__XYD2-FULL-41-16;s__
T5WL_bin.5	d__Bacteria;p__Gemmatimonadota;c__Gemmatimonadetes;o__Gemmatimonadales;f__GWC2-71-9;g__JADJOM01;s__
T5WL_bin.6	d__Bacteria;p__Chloroflexota;c__Anaerolineae;o__Anaerolineales;f__EnvOPS12;g__OLB14;s__
T5WL_bin.7	d__Bacteria;p__Proteobacteria;c__Gammaproteobacteria;o__Burkholderiales;f__Gallionellaceae;g__Sideroxydans;s__
T5WL_bin.8	d__Bacteria;p__Proteobacteria;c__Alphaproteobacteria;o__Rhizobiales;f__Beijerinckiaceae;g__Methylocystis;s__
T5WL_bin.9	d__Bacteria;p__Proteobacteria;c__Gammaproteobacteria;o__Burkholderiales;f__Rhodocyclaceae;g__Desulfobacillus;s__
T5WWH_bin.3	d__Bacteria;p__Firmicutes_B;c__Syntrophomonadia;o__Syntrophomonadales;f__Syntrophomonadaceae;g__UBA1368;s__
T5WWH_bin.7	d__Bacteria;p__Bacteroidota;c__Bacteroidia;o__Bacteroidales;f__UBA932;g__DMER64;s__DMER64 sp001512865
T5WWH_bin.9	d__Bacteria;p__Cloacimonadota;c__Cloacimonadia;o__Cloacimonadales;f__Cloacimonadaceae;g__Syntrophosphaera;s__
T5WWL_bin.12	d__Bacteria;p__Bacteroidota;c__Bacteroidia;o__Bacteroidales;f__UBA932;g__DMER64;s__DMER64 sp012839605
T5WWL_bin.13	d__Bacteria;p__Synergistota;c__Synergistia;o__Synergistales;f__Aminobacteriaceae;g__JAAYLU01;s__JAAYLU01 sp012521675
T5WWL_bin.2	d__Bacteria;p__Actinobacteriota;c__Actinomycetia;o__Propionibacteriales;f__Propionibacteriaceae;g__;s__
T5WWL_bin.3	d__Bacteria;p__CSSED10-310;c__CSSED10-310;o__CSSED10-310;f__CSSED10-310;g__CSSED10-310;s__
T5WWL_bin.4	d__Bacteria;p__Cloacimonadota;c__Cloacimonadia;o__Cloacimonadales;f__Cloacimonadaceae;g__Syntrophosphaera;s__
T5WWL_bin.8	d__Bacteria;p__Firmicutes_A;c__Clostridia;o__Peptostreptococcales;f__Natronincolaceae;g__;s__
T5WWL_bin.9	d__Bacteria;p__Verrucomicrobiota;c__Kiritimatiellae;o__LD1-PB3;f__Lenti-01;g__JAAZFE01;s__JAAZFE01 sp012511885
13LT4_bin.11	d__Archaea;p__Methanobacteriota;c__Methanobacteria;o__Methanobacteriales;f__Methanobacteriaceae;g__Methanobrevibacter;s__Methanobrevibacter ruminantium_A
22LT4_bin.32	d__Archaea;p__Methanobacteriota;c__Methanobacteria;o__Methanobacteriales;f__Methanobacteriaceae;g__Methanosphaera;s__
37HT3_bin.5	d__Archaea;p__Methanobacteriota;c__Methanobacteria;o__Methanobacteriales;f__Methanobacteriaceae;g__Methanobrevibacter;s__Methanobrevibacter sp900314635
48HT1_bin.24	d__Archaea;p__Thermoplasmatota;c__Thermoplasmata;o__Methanomassiliicoccales;f__Methanomethylophilaceae;g__MX-02;s__MX-02 sp006954405
48HT5_bin.14	d__Archaea;p__Methanobacteriota;c__Methanobacteria;o__Methanobacteriales;f__Methanobacteriaceae;g__Methanobrevibacter_A;s__Methanobrevibacter_A sp900769095
52LT5_bin.25	d__Archaea;p__Methanobacteriota;c__Methanobacteria;o__Methanobacteriales;f__Methanobacteriaceae;g__Methanobrevibacter_A;s__
55HT1_bin.10	d__Archaea;p__Methanobacteriota;c__Methanobacteria;o__Methanobacteriales;f__Methanobacteriaceae;g__Methanobrevibacter_A;s__Methanobrevibacter_A smithii
55HT4_bin.9	d__Archaea;p__Methanobacteriota;c__Methanobacteria;o__Methanobacteriales;f__Methanobacteriaceae;g__Methanobrevibacter_A;s__Methanobrevibacter_A sp900769095
T1W_bin.5	d__Archaea;p__Thermoproteota;c__Nitrososphaeria;o__Nitrososphaerales;f__Nitrosopumilaceae;g__Nitrosotenuis;s__Nitrosotenuis cloacae
T2SZ3H_bin.1	d__Archaea;p__Thermoproteota;c__Nitrososphaeria;o__Nitrososphaerales;f__Nitrososphaeraceae;g__TA-21;s__TA-21 sp014523595
T2WWL_bin.11	d__Archaea;p__Halobacteriota;c__Methanosarcinia;o__Methanotrichales;f__Methanotrichaceae;g__Methanothrix;s__Methanothrix soehngenii
T2WWL_bin.3	d__Archaea;p__Halobacteriota;c__Methanomicrobia;o__Methanomicrobiales;f__Methanospirillaceae;g__Methanospirillum;s__
T3WWL_bin.16	d__Archaea;p__Halobacteriota;c__Methanosarcinia;o__Methanosarcinales;f__Methanosarcinaceae;g__Methanosarcina;s__Methanosarcina mazei

## Sheet: Supplementary Table 4
Supplementary Table 4. The 367 SGBs clustered with at least 1 known reference genome, with their Mash-distance, Matching-hashes and the study of the reference genome.
assembled SGBs (our study)	Reference Genome	Mash-distance	p-value	Matching-hashes	Study	Project Reference
11HT1_bin.6.fa	LW2-s126610_bin_25.fa	0.0112201	0	653/1000	Chen_2021	China National GeneBank DataBase (CNGBdb): CNP0000824
11HT3_bin.2.fa	GCA_022787945.1_ASM2278794v1_genomic.fna	0.0214999	0	467/1000	Holman_2022	PRJNA629856
11HT5_bin.1.fa	F5372_bin_32.fa	0.0161084	0	554/1000	Chen_2021	China National GeneBank DataBase (CNGBdb): CNP0000824
12LT1_bin.4.fa	S72204A_bin_33.fa	0.0146108	0	582/1000	Chen_2021	China National GeneBank DataBase (CNGBdb): CNP0000824
12LT1_bin.8.fa	LW1-s151250_bin_21.fa	0.0277775	0	387/1000	Chen_2021	China National GeneBank DataBase (CNGBdb): CNP0000824
12LT2_bin.10.fa	GCA_022784105.1_ASM2278410v1_genomic.fna	0.0181313	0	519/1000	Holman_2022	PRJNA629856
12LT2_bin.12.fa	GCA_022772795.1_ASM2277279v1_genomic.fna	0.015998	0	556/1000	Holman_2022	PRJNA629856
12LT2_bin.15.fa	GCA_022771405.1_ASM2277140v1_genomic.fna	0.0224204	0	454/1000	Holman_2022	PRJNA629856
12LT2_bin.17.fa	LW2-s127153_bin_5.fa	0.00154832	0	938/1000	Chen_2021	China National GeneBank DataBase (CNGBdb): CNP0000824
12LT2_bin.18.fa	LiJ_2014__V1_FI36__bin_91.fa	0.0250805	0	419/1000	Pasolli_2019	http://segatalab.cibio.unitn.it/data/Pasolli_et_al.html
12LT2_bin.20.fa	F5647_bin_4.fa	0.012872	0	617/1000	Chen_2021	China National GeneBank DataBase (CNGBdb): CNP0000824
12LT2_bin.2.fa	GCA_022770765.1_ASM2277076v1_genomic.fna	0.0266484	0	400/1000	Holman_2022	PRJNA629856
12LT2_bin.4.fa	GCA_022787485.1_ASM2278748v1_genomic.fna	0.04288	0	255/1000	Holman_2022	PRJNA629856
12LT2_bin.5.fa	LW1-s150971_bin_9.fa	0.0339141	0	325/1000	Chen_2021	China National GeneBank DataBase (CNGBdb): CNP0000824
12LT2_bin.6.fa	LW2-s126610_bin_42.fa	0.0292355	0	371/1000	Chen_2021	China National GeneBank DataBase (CNGBdb): CNP0000824
12LT2_bin.8.fa	W5021_bin_49.fa	0.0278663	0	386/1000	Chen_2021	China National GeneBank DataBase (CNGBdb): CNP0000824
13HT2_bin.1.fa	CM_madagascar__V53_02_1FE__bin_39.fa	0.0434809	0	251/1000	Pasolli_2019	http://segatalab.cibio.unitn.it/data/Pasolli_et_al.html
13HT2_bin.4.fa	GCA_022785885.1_ASM2278588v1_genomic.fna	0.0275126	0	390/1000	Holman_2022	PRJNA629856
13HT2_bin.6.fa	GCA_022775725.1_ASM2277572v1_genomic.fna	0.0135508	0	603/1000	Holman_2022	PRJNA629856
13HT3_bin.5.fa	GCA_022783545.1_ASM2278354v1_genomic.fna	0.014871	0	577/1000	Holman_2022	PRJNA629856
13HT4_bin.7.fa	Duroc.SH-FCR.HF2_bin_19.fa	0.0257292	0	411/1000	Chen_2021	China National GeneBank DataBase (CNGBdb): CNP0000824
13HT5_bin.15.fa	F5619_bin_41.fa	0.0126819	0	621/1000	Chen_2021	China National GeneBank DataBase (CNGBdb): CNP0000824
13LT1_bin.11.fa	GCA_022768585.1_ASM2276858v1_genomic.fna	0.0129677	0	615/1000	Holman_2022	PRJNA629856
13LT1_bin.3.fa	LW1-s150947_bin_7.fa	0.0124935	0	625/1000	Chen_2021	China National GeneBank DataBase (CNGBdb): CNP0000824
13LT2_bin.12.fa	GCA_022784255.1_ASM2278425v1_genomic.fna	0.0380652	0	290/1000	Holman_2022	PRJNA629856
13LT2_bin.15.fa	LW2-s126610_bin_13.fa	0.0288636	0	375/1000	Chen_2021	China National GeneBank DataBase (CNGBdb): CNP0000824
13LT2_bin.16.fa	GCA_022768605.1_ASM2276860v1_genomic.fna	0.0233762	0	441/1000	Holman_2022	PRJNA629856
13LT2_bin.20.fa	S28902A_bin_43.fa	0.0169536	0	539/1000	Chen_2021	China National GeneBank DataBase (CNGBdb): CNP0000824
13LT2_bin.24.fa	F5510_bin_34.fa	0.0206797	0	479/1000	Chen_2021	China National GeneBank DataBase (CNGBdb): CNP0000824
13LT2_bin.8.fa	F4975_bin_6.fa	0.0128243	0	618/1000	Chen_2021	China National GeneBank DataBase (CNGBdb): CNP0000824
13LT3_bin.2.fa	Duroc-Low3_bin_33.fa	0.0312752	0	350/1000	Chen_2021	China National GeneBank DataBase (CNGBdb): CNP0000824
13LT3_bin.9.fa	GCA_022772485.1_ASM2277248v1_genomic.fna	0.0102298	0	676/1000	Holman_2022	PRJNA629856
13LT4_bin.11.fa	GCA_022768105.1_ASM2276810v1_genomic.fna	0.0097316	0	688/1000	Holman_2022	PRJNA629856
13LT4_bin.7.fa	LW1-s151260_bin_8.fa	0.0304804	0	358/1000	Chen_2021	China National GeneBank DataBase (CNGBdb): CNP0000824
13LT5_bin.12.fa	Duroc-Low5_bin_2.fa	0.0126347	0	622/1000	Chen_2021	China National GeneBank DataBase (CNGBdb): CNP0000824
13LT5_bin.9.fa	GCA_022766565.1_ASM2276656v1_genomic.fna	0.0269907	0	396/1000	Holman_2022	PRJNA629856
14HT1_bin.10.fa	GCA_022778465.1_ASM2277846v1_genomic.fna	0.0190552	0	504/1000	Holman_2022	PRJNA629856
14HT1_bin.12.fa	S96308A_bin_30.fa	0.0329357	0	334/1000	Chen_2021	China National GeneBank DataBase (CNGBdb): CNP0000824
14HT1_bin.15.fa	GCA_022784405.1_ASM2278440v1_genomic.fna	0.0147145	0	580/1000	Holman_2022	PRJNA629856
14HT1_bin.16.fa	Duroc-High1_bin_28.fa	0.0282247	0	382/1000	Chen_2021	China National GeneBank DataBase (CNGBdb): CNP0000824
14HT1_bin.1.fa	LW1-s151250_bin_42.fa	0.0281347	0	383/1000	Chen_2021	China National GeneBank DataBase (CNGBdb): CNP0000824
14HT1_bin.6.fa	CosteaPI_2017__SID713A009-11-0-0__bin_50.fa	0.0177122	0	526/1000	Pasolli_2019	http://segatalab.cibio.unitn.it/data/Pasolli_et_al.html
14HT1_bin.8.fa	S21104A_bin_25.fa	0.0168963	0	540/1000	Chen_2021	China National GeneBank DataBase (CNGBdb): CNP0000824
14HT2_bin.13.fa	Laiwu-LwCeLe_bin_6.fa	0.0221335	0	458/1000	Chen_2021	China National GeneBank DataBase (CNGBdb): CNP0000824
14HT2_bin.15.fa	GCA_022780335.1_ASM2278033v1_genomic.fna	0.0230782	0	445/1000	Holman_2022	PRJNA629856
14HT2_bin.18.fa	ChengpingW_2017__AS90raw__bin_11.fa	0.0278663	0	386/1000	Pasolli_2019	http://segatalab.cibio.unitn.it/data/Pasolli_et_al.html
14HT2_bin.7.fa	GCA_022786905.1_ASM2278690v1_genomic.fna	0.0140492	0	593/1000	Holman_2022	PRJNA629856
14HT4_bin.8.fa	GCA_022783585.1_ASM2278358v1_genomic.fna	0.0111321	0	655/1000	Holman_2022	PRJNA629856
14HT5_bin.23.fa	GCA_022786245.1_ASM2278624v1_genomic.fna	0.0169536	0	539/1000	Holman_2022	PRJNA629856
14HT5_bin.31.fa	Duroc-Low2_bin_24.fa	0.0128243	0	618/1000	Chen_2021	China National GeneBank DataBase (CNGBdb): CNP0000824
14HT5_bin.3.fa	F5569_bin_46.fa	0.0188053	0	508/1000	Chen_2021	China National GeneBank DataBase (CNGBdb): CNP0000824
14LT1_bin.10.fa	F5647_bin_32.fa	0.0249208	0	421/1000	Chen_2021	China National GeneBank DataBase (CNGBdb): CNP0000824
14LT1_bin.13.fa	BackhedF_2015__SID203_B__bin_3.fa	0.0170111	0	538/1000	Pasolli_2019	http://segatalab.cibio.unitn.it/data/Pasolli_et_al.html
14LT1_bin.14.fa	F5612_bin_43.fa	0.0266484	0	400/1000	Chen_2021	China National GeneBank DataBase (CNGBdb): CNP0000824
14LT1_bin.5.fa	GCA_022782715.1_ASM2278271v1_genomic.fna	0.0149234	0	576/1000	Holman_2022	PRJNA629856
14LT1_bin.8.fa	W4982_bin_36.fa	0.0162749	0	551/1000	Chen_2021	China National GeneBank DataBase (CNGBdb): CNP0000824
14LT2_bin.11.fa	F5572_bin_10.fa	0.0165552	0	546/1000	Chen_2021	China National GeneBank DataBase (CNGBdb): CNP0000824
14LT2_bin.16.fa	F5250_bin_55.fa	0.011621	0	644/1000	Chen_2021	China National GeneBank DataBase (CNGBdb): CNP0000824
14LT2_bin.25.fa	QHF6-unmapped_bin_636.fa	0.0307758	0	355/1000	Chen_2021	China National GeneBank DataBase (CNGBdb): CNP0000824
14LT2_bin.26.fa	C4982_bin_27.fa	0.0283151	0	381/1000	Chen_2021	China National GeneBank DataBase (CNGBdb): CNP0000824
14LT2_bin.27.fa	GCA_022783605.1_ASM2278360v1_genomic.fna	0.0195632	0	496/1000	Holman_2022	PRJNA629856
14LT2_bin.28.fa	GCA_022767945.1_ASM2276794v1_genomic.fna	0.0147145	0	580/1000	Holman_2022	PRJNA629856
14LT2_bin.30.fa	GCA_022767325.1_ASM2276732v1_genomic.fna	0.0242142	0	430/1000	Holman_2022	PRJNA629856
14LT2_bin.4.fa	F4960_bin_4.fa	0.0252411	0	417/1000	Chen_2021	China National GeneBank DataBase (CNGBdb): CNP0000824
14LT2_bin.8.fa	S142704B_bin_5.fa	0.0212234	0	471/1000	Chen_2021	China National GeneBank DataBase (CNGBdb): CNP0000824
14LT2_bin.9.fa	GCA_022784975.1_ASM2278497v1_genomic.fna	0.0110882	0	656/1000	Holman_2022	PRJNA629856
14LT4_bin.17.fa	Duroc.SH-FCR.HM3_bin_4.fa	0.0282247	0	382/1000	Chen_2021	China National GeneBank DataBase (CNGBdb): CNP0000824
14LT4_bin.6.fa	Duroc.SH-FCR.LM1_bin_2.fa	0.0158882	0	558/1000	Chen_2021	China National GeneBank DataBase (CNGBdb): CNP0000824
14LT5_bin.12.fa	F4390_bin_13.fa	0.027077	0	395/1000	Chen_2021	China National GeneBank DataBase (CNGBdb): CNP0000824
18HT1_bin.13.fa	GCA_022770955.1_ASM2277095v1_genomic.fna	0.0140996	0	592/1000	Holman_2022	PRJNA629856
18HT1_bin.21.fa	W5021_bin_53.fa	0.0411434	0	267/1000	Chen_2021	China National GeneBank DataBase (CNGBdb): CNP0000824
18HT1_bin.6.fa	LW2-s127153_bin_19.fa	0.0108269	0	662/1000	Chen_2021	China National GeneBank DataBase (CNGBdb): CNP0000824
21HT1_bin.10.fa	LW1-s150971_bin_11.fa	0.00865422	0	715/1000	Chen_2021	China National GeneBank DataBase (CNGBdb): CNP0000824
21HT1_bin.15.fa	LW1-s151087_bin_13.fa	0.00744966	0	747/1000	Chen_2021	China National GeneBank DataBase (CNGBdb): CNP0000824
21HT1_bin.16.fa	LW2-s127145_bin_12.fa	0.0119383	0	637/1000	Chen_2021	China National GeneBank DataBase (CNGBdb): CNP0000824
21HT1_bin.2.fa	S136810A_bin_44.fa	0.00774383	0	739/1000	Chen_2021	China National GeneBank DataBase (CNGBdb): CNP0000824
21HT1_bin.5.fa	GCA_022783285.1_ASM2278328v1_genomic.fna	0.0266484	0	400/1000	Holman_2022	PRJNA629856
21HT1_bin.8.fa	S129704B_bin_34.fa	0.0208822	0	476/1000	Chen_2021	China National GeneBank DataBase (CNGBdb): CNP0000824
21HT2_bin.19.fa	GCA_022786965.1_ASM2278696v1_genomic.fna	0.0269047	0	397/1000	Holman_2022	PRJNA629856
21HT2_bin.1.fa	GCA_022775885.1_ASM2277588v1_genomic.fna	0.0263104	0	404/1000	Holman_2022	PRJNA629856
21HT2_bin.8.fa	F5110_bin_17.fa	0.0114865	0	647/1000	Chen_2021	China National GeneBank DataBase (CNGBdb): CNP0000824
21HT3_bin.5.fa	Duroc.SH-FCR.LF5_bin_7.fa	0.0309745	0	353/1000	Chen_2021	China National GeneBank DataBase (CNGBdb): CNP0000824
21HT4_bin.1.fa	S127912A_bin_46.fa	0.0213613	0	469/1000	Chen_2021	China National GeneBank DataBase (CNGBdb): CNP0000824
22LT1_bin.5.fa	GCA_022781805.1_ASM2278180v1_genomic.fna	0.0111321	0	655/1000	Holman_2022	PRJNA629856
22LT2_bin.11.fa	Laiwu-LwCeOb_bin_14.fa	0.0284057	0	380/1000	Chen_2021	China National GeneBank DataBase (CNGBdb): CNP0000824
22LT4_bin.11.fa	LW1-s150761_bin_44.fa	0.0317837	0	345/1000	Chen_2021	China National GeneBank DataBase (CNGBdb): CNP0000824
22LT4_bin.30.fa	GCA_022777485.1_ASM2277748v1_genomic.fna	0.0414262	0	265/1000	Holman_2022	PRJNA629856
22LT4_bin.32.fa	QHF6-unmapped_bin_670.fa	0.0172424	0	534/1000	Chen_2021	China National GeneBank DataBase (CNGBdb): CNP0000824
22LT4_bin.4.fa	F5224_bin_21.fa	0.0379382	0	291/1000	Chen_2021	China National GeneBank DataBase (CNGBdb): CNP0000824
23LT2_bin.14.fa	Duroc-High1_bin_36.fa	0.0246831	0	424/1000	Chen_2021	China National GeneBank DataBase (CNGBdb): CNP0000824
23LT2_bin.16.fa	Duroc-Low2_bin_37.fa	0.0202137	0	486/1000	Chen_2021	China National GeneBank DataBase (CNGBdb): CNP0000824
23LT2_bin.18.fa	GCA_022773205.1_ASM2277320v1_genomic.fna	0.0188675	0	507/1000	Holman_2022	PRJNA629856
23LT2_bin.2.fa	GCA_022785485.1_ASM2278548v1_genomic.fna	0.0142518	0	589/1000	Holman_2022	PRJNA629856
23LT2_bin.4.fa	RampelliS_2015__H14__bin_60.fa	0.0154542	0	566/1000	Pasolli_2019	http://segatalab.cibio.unitn.it/data/Pasolli_et_al.html
23LT3_bin.25.fa	BritoIL_2016__W1_9_ST__bin_43.fa	0.0359759	0	307/1000	Pasolli_2019	http://segatalab.cibio.unitn.it/data/Pasolli_et_al.html
23LT4_bin.2.fa	GCA_022771525.1_ASM2277152v1_genomic.fna	0.0108269	0	662/1000	Holman_2022	PRJNA629856
23LT4_bin.3.fa	F5348_bin_33.fa	0.0225651	0	452/1000	Chen_2021	China National GeneBank DataBase (CNGBdb): CNP0000824
24HT1_bin.12.fa	W4974_bin_18.fa	0.0204789	0	482/1000	Chen_2021	China National GeneBank DataBase (CNGBdb): CNP0000824
24HT1_bin.15.fa	W4982_bin_12.fa	0.0135016	0	604/1000	Chen_2021	China National GeneBank DataBase (CNGBdb): CNP0000824
24HT1_bin.18.fa	GCA_022774615.1_ASM2277461v1_genomic.fna	0.00977265	0	687/1000	Holman_2022	PRJNA629856
24HT1_bin.21.fa	GCA_022772065.1_ASM2277206v1_genomic.fna	0.0125405	0	624/1000	Holman_2022	PRJNA629856
24HT1_bin.22.fa	GCA_022771805.1_ASM2277180v1_genomic.fna	0.0471738	0	228/1000	Holman_2022	PRJNA629856
24HT1_bin.24.fa	GCA_022774455.1_ASM2277445v1_genomic.fna	0.00186568	0	926/1000	Holman_2022	PRJNA629856
24HT1_bin.27.fa	GCA_022782765.1_ASM2278276v1_genomic.fna	0.006248	0	781/1000	Holman_2022	PRJNA629856
24HT1_bin.29.fa	GCA_022783365.1_ASM2278336v1_genomic.fna	0.0133059	0	608/1000	Holman_2022	PRJNA629856
24HT1_bin.3.fa	LW1-s151433_bin_10.fa	0.00800497	0	732/1000	Chen_2021	China National GeneBank DataBase (CNGBdb): CNP0000824
24HT1_bin.4.fa	GCA_022774425.1_ASM2277442v1_genomic.fna	0.0130157	0	614/1000	Holman_2022	PRJNA629856
24HT1_bin.8.fa	Bengtsson-PalmeJ_2015__TRAVELRES6__bin_23.fa	0.0145076	0	584/1000	Pasolli_2019	http://segatalab.cibio.unitn.it/data/Pasolli_et_al.html
24HT1_bin.9.fa	W5042_bin_7.fa	0.0142009	0	590/1000	Chen_2021	China National GeneBank DataBase (CNGBdb): CNP0000824
24HT2_bin.17.fa	F5165_bin_36.fa	0.0298988	0	364/1000	Chen_2021	China National GeneBank DataBase (CNGBdb): CNP0000824
24HT2_bin.19.fa	Duroc-High4_bin_30.fa	0.0313762	0	349/1000	Chen_2021	China National GeneBank DataBase (CNGBdb): CNP0000824
24HT4_bin.6.fa	S95008B_bin_27.fa	0.030677	0	356/1000	Chen_2021	China National GeneBank DataBase (CNGBdb): CNP0000824
24LT4_bin.2.fa	GCA_022786485.1_ASM2278648v1_genomic.fna	0.0226378	0	451/1000	Holman_2022	PRJNA629856
24LT5_bin.2.fa	GCA_022776065.1_ASM2277606v1_genomic.fna	0.0239829	0	433/1000	Holman_2022	PRJNA629856
24LT5_bin.7.fa	F5115_bin_9.fa	0.0332581	0	331/1000	Chen_2021	China National GeneBank DataBase (CNGBdb): CNP0000824
25LT2_bin.6.fa	GCA_022775045.1_ASM2277504v1_genomic.fna	0.0146108	0	582/1000	Holman_2022	PRJNA629856
27LT1_bin.11.fa	GeversD_2014__SKBSTL023__bin_14.fa	0.0124	0	627/1000	Pasolli_2019	http://segatalab.cibio.unitn.it/data/Pasolli_et_al.html
27LT3_bin.7.fa	F5610_bin_21.fa	0.015998	0	556/1000	Chen_2021	China National GeneBank DataBase (CNGBdb): CNP0000824
27LT5_bin.3.fa	F5135_bin_43.fa	0.0181917	0	518/1000	Chen_2021	China National GeneBank DataBase (CNGBdb): CNP0000824
31HT1_bin.12.fa	LW1-s150822_bin_24.fa	0.0109571	0	659/1000	Chen_2021	China National GeneBank DataBase (CNGBdb): CNP0000824
31HT1_bin.16.fa	HMP_2012__SRS015072__bin_1.fa	0.0394988	0	279/1000	Pasolli_2019	http://segatalab.cibio.unitn.it/data/Pasolli_et_al.html
31HT1_bin.17.fa	LW2-s126572_bin_45.fa	0.0114865	0	647/1000	Chen_2021	China National GeneBank DataBase (CNGBdb): CNP0000824
31HT1_bin.20.fa	GCA_022786705.1_ASM2278670v1_genomic.fna	0.015616	0	563/1000	Holman_2022	PRJNA629856
31HT1_bin.26.fa	GCA_022781935.1_ASM2278193v1_genomic.fna	0.0121679	0	632/1000	Holman_2022	PRJNA629856
31HT1_bin.3.fa	W4930_bin_37.fa	0.0318865	0	344/1000	Chen_2021	China National GeneBank DataBase (CNGBdb): CNP0000824
31HT4_bin.6.fa	GCA_022767725.1_ASM2276772v1_genomic.fna	0.0281347	0	383/1000	Holman_2022	PRJNA629856
32HT1_bin.15.fa	GCA_022771905.1_ASM2277190v1_genomic.fna	0.0149759	0	575/1000	Holman_2022	PRJNA629856
32HT1_bin.18.fa	HeQ_2017__RSZAXPI003104-142__bin_42.fa	0.0090861	0	704/1000	Pasolli_2019	http://segatalab.cibio.unitn.it/data/Pasolli_et_al.html
32HT1_bin.22.fa	W4936_bin_11.fa	0.025484	0	414/1000	Chen_2021	China National GeneBank DataBase (CNGBdb): CNP0000824
32HT1_bin.2.fa	GCA_022782705.1_ASM2278270v1_genomic.fna	0.0145592	0	583/1000	Holman_2022	PRJNA629856
32HT1_bin.6.fa	GCA_022772785.1_ASM2277278v1_genomic.fna	0.0175939	0	528/1000	Holman_2022	PRJNA629856
32HT2_bin.13.fa	GCA_022787505.1_ASM2278750v1_genomic.fna	0.0183132	0	516/1000	Holman_2022	PRJNA629856
32HT2_bin.17.fa	GCA_022779605.1_ASM2277960v1_genomic.fna	0.0129677	0	615/1000	Holman_2022	PRJNA629856
32HT2_bin.18.fa	F5115_bin_19.fa	0.015347	0	568/1000	Chen_2021	China National GeneBank DataBase (CNGBdb): CNP0000824
32HT2_bin.20.fa	BackhedF_2015__SID238_M__bin_26.fa	0.0368186	0	300/1000	Pasolli_2019	http://segatalab.cibio.unitn.it/data/Pasolli_et_al.html
32HT2_bin.21.fa	F5173_bin_10.fa	0.00948708	0	694/1000	Chen_2021	China National GeneBank DataBase (CNGBdb): CNP0000824
32HT2_bin.6.fa	GCA_022784915.1_ASM2278491v1_genomic.fna	0.0219205	0	461/1000	Holman_2022	PRJNA629856
32HT2_bin.8.fa	GCA_022780985.1_ASM2278098v1_genomic.fna	0.00900687	0	706/1000	Holman_2022	PRJNA629856
32HT2_bin.9.fa	LW2-s127575_bin_23.fa	0.0103986	0	672/1000	Chen_2021	China National GeneBank DataBase (CNGBdb): CNP0000824
32HT3_bin.3.fa	GCA_022772525.1_ASM2277252v1_genomic.fna	0.0316813	0	346/1000	Holman_2022	PRJNA629856
32LT1_bin.8.fa	S29410A_bin_32.fa	0.0117112	0	642/1000	Chen_2021	China National GeneBank DataBase (CNGBdb): CNP0000824
32LT2_bin.12.fa	F5113_bin_29.fa	0.0388388	0	284/1000	Chen_2021	China National GeneBank DataBase (CNGBdb): CNP0000824
32LT2_bin.20.fa	Duroc-Low4_bin_62.fa	0.0325113	0	338/1000	Chen_2021	China National GeneBank DataBase (CNGBdb): CNP0000824
32LT2_bin.30.fa	GCA_022777245.1_ASM2277724v1_genomic.fna	0.0291421	0	372/1000	Holman_2022	PRJNA629856
32LT2_bin.34.fa	GCA_022785005.1_ASM2278500v1_genomic.fna	0.0110444	0	657/1000	Holman_2022	PRJNA629856
32LT2_bin.9.fa	Duroc.SH-FCR.LF3_bin_11.fa	0.0379382	0	291/1000	Chen_2021	China National GeneBank DataBase (CNGBdb): CNP0000824
32LT4_bin.30.fa	F5208_bin_50.fa	0.0277775	0	387/1000	Chen_2021	China National GeneBank DataBase (CNGBdb): CNP0000824
32LT4_bin.4.fa	GCA_022783245.1_ASM2278324v1_genomic.fna	0.0448759	0	242/1000	Holman_2022	PRJNA629856
32LT4_bin.8.fa	GCA_022783825.1_ASM2278382v1_genomic.fna	0.025484	0	414/1000	Holman_2022	PRJNA629856
34LT4_bin.10.fa	F5242_bin_18.fa	0.0253218	0	416/1000	Chen_2021	China National GeneBank DataBase (CNGBdb): CNP0000824
34LT4_bin.13.fa	F4842_bin_26.fa	0.0348125	0	317/1000	Chen_2021	China National GeneBank DataBase (CNGBdb): CNP0000824
35HT1_bin.3.fa	LW1-s151246_bin_1.fa	0.010441	0	671/1000	Chen_2021	China National GeneBank DataBase (CNGBdb): CNP0000824
35HT2_bin.5.fa	GCA_022782205.1_ASM2278220v1_genomic.fna	0.0204789	0	482/1000	Holman_2022	PRJNA629856
35HT2_bin.8.fa	GCA_022766645.1_ASM2276664v1_genomic.fna	0.015616	0	563/1000	Holman_2022	PRJNA629856
35HT4_bin.6.fa	BL-unmapped_bin_144.fa	0.0111321	0	655/1000	Chen_2021	China National GeneBank DataBase (CNGBdb): CNP0000824
35HT5_bin.1.fa	F5256_bin_9.fa	0.0180108	0	521/1000	Chen_2021	China National GeneBank DataBase (CNGBdb): CNP0000824
35LT1_bin.16.fa	LomanNJ_2013__OBK1196__bin_13.fa	0.0090861	0	704/1000	Pasolli_2019	http://segatalab.cibio.unitn.it/data/Pasolli_et_al.html
35LT1_bin.1.fa	GCA_022776585.1_ASM2277658v1_genomic.fna	0.0124	0	627/1000	Holman_2022	PRJNA629856
35LT2_bin.1.fa	LeChatelierE_2013__MH0077__bin_31.fa	0.0424367	0	258/1000	Pasolli_2019	http://segatalab.cibio.unitn.it/data/Pasolli_et_al.html
35LT3_bin.1.fa	BritoIL_2016__W2_36_ST__bin_40.fa	0.0369409	0	299/1000	Pasolli_2019	http://segatalab.cibio.unitn.it/data/Pasolli_et_al.html
35LT4_bin.3.fa	F5316_bin_8.fa	0.0319897	0	343/1000	Chen_2021	China National GeneBank DataBase (CNGBdb): CNP0000824
35LT5_bin.12.fa	Duroc-High7_bin_10.fa	0.0217093	0	464/1000	Chen_2021	China National GeneBank DataBase (CNGBdb): CNP0000824
35LT5_bin.18.fa	GCA_022771115.1_ASM2277111v1_genomic.fna	0.0221335	0	458/1000	Holman_2022	PRJNA629856
35LT5_bin.20.fa	F5429_bin_45.fa	0.032829	0	335/1000	Chen_2021	China National GeneBank DataBase (CNGBdb): CNP0000824
37HT1_bin.12.fa	BackhedF_2015__SID377_4M__bin_15.fa	0.0137488	0	599/1000	Pasolli_2019	http://segatalab.cibio.unitn.it/data/Pasolli_et_al.html
37HT1_bin.14.fa	GCA_022776215.1_ASM2277621v1_genomic.fna	0.0186813	0	510/1000	Holman_2022	PRJNA629856
37HT1_bin.3.fa	F5300_bin_35.fa	0.0194991	0	497/1000	Chen_2021	China National GeneBank DataBase (CNGBdb): CNP0000824
37HT2_bin.10.fa	GCA_022786255.1_ASM2278625v1_genomic.fna	0.0194352	0	498/1000	Holman_2022	PRJNA629856
37HT2_bin.12.fa	QHF6-unmapped_bin_556.fa	0.0313762	0	349/1000	Chen_2021	China National GeneBank DataBase (CNGBdb): CNP0000824
37HT2_bin.15.fa	GCA_022774945.1_ASM2277494v1_genomic.fna	0.0109571	0	659/1000	Holman_2022	PRJNA629856
37HT2_bin.17.fa	GCA_022781825.1_ASM2278182v1_genomic.fna	0.0179508	0	522/1000	Holman_2022	PRJNA629856
37HT2_bin.20.fa	F5138_bin_15.fa	0.0130157	0	614/1000	Chen_2021	China National GeneBank DataBase (CNGBdb): CNP0000824
37HT2_bin.23.fa	F5157_bin_49.fa	0.0238299	0	435/1000	Chen_2021	China National GeneBank DataBase (CNGBdb): CNP0000824
37HT2_bin.28.fa	LW1-s150947_bin_40.fa	0.0149759	0	575/1000	Chen_2021	China National GeneBank DataBase (CNGBdb): CNP0000824
37HT2_bin.6.fa	GCA_022782345.1_ASM2278234v1_genomic.fna	0.0193714	0	499/1000	Holman_2022	PRJNA629856
37HT3_bin.14.fa	GCA_022773585.1_ASM2277358v1_genomic.fna	0.0341361	0	323/1000	Holman_2022	PRJNA629856
37HT3_bin.5.fa	F5071_bin_16.fa	0.00515153	0	814/1000	Chen_2021	China National GeneBank DataBase (CNGBdb): CNP0000824
37HT4_bin.13.fa	Duroc-High1_bin_11.fa	0.0163307	0	550/1000	Chen_2021	China National GeneBank DataBase (CNGBdb): CNP0000824
37HT4_bin.6.fa	Duroc-High6_bin_2.fa	0.0223484	0	455/1000	Chen_2021	China National GeneBank DataBase (CNGBdb): CNP0000824
37HT4_bin.9.fa	GCA_022780645.1_ASM2278064v1_genomic.fna	0.00956826	0	692/1000	Holman_2022	PRJNA629856
40HT1_bin.2.fa	GCA_022781225.1_ASM2278122v1_genomic.fna	0.0178909	0	523/1000	Holman_2022	PRJNA629856
40HT1_bin.3.fa	GCA_022773005.1_ASM2277300v1_genomic.fna	0.0165552	0	546/1000	Holman_2022	PRJNA629856
40HT1_bin.5.fa	W4950_bin_8.fa	0.0193714	0	499/1000	Chen_2021	China National GeneBank DataBase (CNGBdb): CNP0000824
40HT2_bin.3.fa	W5021_bin_59.fa	0.00985499	0	685/1000	Chen_2021	China National GeneBank DataBase (CNGBdb): CNP0000824
40HT2_bin.4.fa	GCA_022766585.1_ASM2276658v1_genomic.fna	0.0196919	0	494/1000	Holman_2022	PRJNA629856
40HT3_bin.2.fa	GCA_022786055.1_ASM2278605v1_genomic.fna	0.0219913	0	460/1000	Holman_2022	PRJNA629856
40HT5_bin.14.fa	GCA_022782785.1_ASM2278278v1_genomic.fna	0.0146108	0	582/1000	Holman_2022	PRJNA629856
41HT1_bin.12.fa	Duroc-Low6_bin_21.fa	0.0271635	0	394/1000	Chen_2021	China National GeneBank DataBase (CNGBdb): CNP0000824
41HT1_bin.2.fa	GCA_022767865.1_ASM2276786v1_genomic.fna	0.0175939	0	528/1000	Holman_2022	PRJNA629856
41HT1_bin.3.fa	GCA_022770845.1_ASM2277084v1_genomic.fna	0.0150285	0	574/1000	Holman_2022	PRJNA629856
41HT1_bin.5.fa	GCA_022770775.1_ASM2277077v1_genomic.fna	0.00993767	0	683/1000	Holman_2022	PRJNA629856
41HT2_bin.17.fa	F4901_bin_28.fa	0.0292355	0	371/1000	Chen_2021	China National GeneBank DataBase (CNGBdb): CNP0000824
41HT2_bin.1.fa	C4974_bin_14.fa	0.020747	0	478/1000	Chen_2021	China National GeneBank DataBase (CNGBdb): CNP0000824
41HT2_bin.21.fa	F5028_bin_36.fa	0.00997914	0	682/1000	Chen_2021	China National GeneBank DataBase (CNGBdb): CNP0000824
41HT2_bin.9.fa	F5056_bin_16.fa	0.0206126	0	480/1000	Chen_2021	China National GeneBank DataBase (CNGBdb): CNP0000824
42LT1_bin.10.fa	GCA_022771165.1_ASM2277116v1_genomic.fna	0.0185579	0	512/1000	Holman_2022	PRJNA629856
42LT1_bin.12.fa	LW2-s127575_bin_28.fa	0.0183741	0	515/1000	Chen_2021	China National GeneBank DataBase (CNGBdb): CNP0000824
42LT1_bin.18.fa	Duroc-High7_bin_20.fa	0.0260597	0	407/1000	Chen_2021	China National GeneBank DataBase (CNGBdb): CNP0000824
42LT1_bin.6.fa	GCA_022771965.1_ASM2277196v1_genomic.fna	0.0126347	0	622/1000	Holman_2022	PRJNA629856
42LT2_bin.10.fa	Laiwu-LwIlLe_bin_9.fa	0.0280449	0	384/1000	Chen_2021	China National GeneBank DataBase (CNGBdb): CNP0000824
42LT2_bin.2.fa	GCA_022781325.1_ASM2278132v1_genomic.fna	0.0276006	0	389/1000	Holman_2022	PRJNA629856
42LT2_bin.4.fa	Tibetan-s1400-58M_bin_5.fa	0.0109136	0	660/1000	Chen_2021	China National GeneBank DataBase (CNGBdb): CNP0000824
42LT3_bin.20.fa	GCA_022780625.1_ASM2278062v1_genomic.fna	0.0190552	0	504/1000	Holman_2022	PRJNA629856
42LT4_bin.5.fa	GCA_022773925.1_ASM2277392v1_genomic.fna	0.0181313	0	519/1000	Holman_2022	PRJNA629856
46LT4_bin.2.fa	Duroc.SH-FCR.HM4_bin_1.fa	0.00881017	0	711/1000	Chen_2021	China National GeneBank DataBase (CNGBdb): CNP0000824
46LT5_bin.10.fa	Duroc-Low8_bin_22.fa	0.0290489	0	373/1000	Chen_2021	China National GeneBank DataBase (CNGBdb): CNP0000824
48HT1_bin.12.fa	S41004B_bin_38.fa	0.0117564	0	641/1000	Chen_2021	China National GeneBank DataBase (CNGBdb): CNP0000824
48HT1_bin.13.fa	W4930_bin_36.fa	0.011984	0	636/1000	Chen_2021	China National GeneBank DataBase (CNGBdb): CNP0000824
48HT1_bin.15.fa	GCA_022783325.1_ASM2278332v1_genomic.fna	0.0134525	0	605/1000	Holman_2022	PRJNA629856
48HT1_bin.16.fa	LW1-s151260_bin_2.fa	0.023602	0	438/1000	Chen_2021	China National GeneBank DataBase (CNGBdb): CNP0000824
48HT1_bin.23.fa	GCA_022771355.1_ASM2277135v1_genomic.fna	0.0189299	0	506/1000	Holman_2022	PRJNA629856
48HT1_bin.24.fa	GCA_022770645.1_ASM2277064v1_genomic.fna	0.0146626	0	581/1000	Holman_2022	PRJNA629856
48HT1_bin.28.fa	W4930_bin_1.fa	0.0126819	0	621/1000	Chen_2021	China National GeneBank DataBase (CNGBdb): CNP0000824
48HT1_bin.29.fa	W4975_bin_2.fa	0.0150813	0	573/1000	Chen_2021	China National GeneBank DataBase (CNGBdb): CNP0000824
48HT1_bin.31.fa	W4930_bin_38.fa	0.0383209	0	288/1000	Chen_2021	China National GeneBank DataBase (CNGBdb): CNP0000824
48HT1_bin.8.fa	GCA_022782135.1_ASM2278213v1_genomic.fna	0.0184965	0	513/1000	Holman_2022	PRJNA629856
48HT1_bin.9.fa	LW1-s151487_bin_16.fa	0.0116661	0	643/1000	Chen_2021	China National GeneBank DataBase (CNGBdb): CNP0000824
48HT2_bin.10.fa	GCA_022768825.1_ASM2276882v1_genomic.fna	0.0187432	0	509/1000	Holman_2022	PRJNA629856
48HT2_bin.1.fa	GCA_022785985.1_ASM2278598v1_genomic.fna	0.0186813	0	510/1000	Holman_2022	PRJNA629856
48HT2_bin.20.fa	Boar-s10_bin_8.fa	0.030677	0	356/1000	Chen_2021	China National GeneBank DataBase (CNGBdb): CNP0000824
48HT2_bin.24.fa	GCA_022778785.1_ASM2277878v1_genomic.fna	0.0186813	0	510/1000	Holman_2022	PRJNA629856
48HT2_bin.30.fa	GCA_022784245.1_ASM2278424v1_genomic.fna	0.0231524	0	444/1000	Holman_2022	PRJNA629856
48HT2_bin.32.fa	Duroc-High1_bin_33.fa	0.0405854	0	271/1000	Chen_2021	China National GeneBank DataBase (CNGBdb): CNP0000824
48HT2_bin.3.fa	GCA_022779165.1_ASM2277916v1_genomic.fna	0.0192445	0	501/1000	Holman_2022	PRJNA629856
48HT2_bin.6.fa	GCA_022767125.1_ASM2276712v1_genomic.fna	0.0206797	0	479/1000	Holman_2022	PRJNA629856
48HT2_bin.8.fa	QHF6-unmapped_bin_554.fa	0.0224204	0	454/1000	Chen_2021	China National GeneBank DataBase (CNGBdb): CNP0000824
48HT4_bin.13.fa	GCA_022772675.1_ASM2277267v1_genomic.fna	0.0137488	0	599/1000	Holman_2022	PRJNA629856
48HT5_bin.13.fa	C4975_bin_26.fa	0.0167251	0	543/1000	Chen_2021	China National GeneBank DataBase (CNGBdb): CNP0000824
48HT5_bin.14.fa	W4978_bin_5.fa	0.00597612	0	789/1000	Chen_2021	China National GeneBank DataBase (CNGBdb): CNP0000824
48HT5_bin.9.fa	Tibetan-s3480-29M_bin_24.fa	0.0252411	0	417/1000	Chen_2021	China National GeneBank DataBase (CNGBdb): CNP0000824
4HT2_bin.1.fa	GCA_022781485.1_ASM2278148v1_genomic.fna	0.0334751	0	329/1000	Holman_2022	PRJNA629856
4LT1_bin.4.fa	GCA_022782035.1_ASM2278203v1_genomic.fna	0.0120298	0	635/1000	Holman_2022	PRJNA629856
4LT1_bin.7.fa	F4941_bin_42.fa	0.0208822	0	476/1000	Chen_2021	China National GeneBank DataBase (CNGBdb): CNP0000824
4LT2_bin.20.fa	GCA_022777385.1_ASM2277738v1_genomic.fna	0.0296126	0	367/1000	Holman_2022	PRJNA629856
4LT2_bin.5.fa	Duroc-Low8_bin_44.fa	0.0333664	0	330/1000	Chen_2021	China National GeneBank DataBase (CNGBdb): CNP0000824
4LT3_bin.10.fa	GCA_022780425.1_ASM2278042v1_genomic.fna	0.0144562	0	585/1000	Holman_2022	PRJNA629856
4LT4_bin.14.fa	W4936_bin_31.fa	0.0191181	0	503/1000	Chen_2021	China National GeneBank DataBase (CNGBdb): CNP0000824
4LT4_bin.17.fa	GCA_022771045.1_ASM2277104v1_genomic.fna	0.0129198	0	616/1000	Holman_2022	PRJNA629856
4LT4_bin.27.fa	GCA_022774825.1_ASM2277482v1_genomic.fna	0.0199514	0	490/1000	Holman_2022	PRJNA629856
4LT4_bin.32.fa	XieH_2016__YSZC12003_35562__bin_43.fa	0.0133547	0	607/1000	Pasolli_2019	http://segatalab.cibio.unitn.it/data/Pasolli_et_al.html
4LT4_bin.34.fa	BackhedF_2015__SID201_B__bin_4.fa	0.0217795	0	463/1000	Pasolli_2019	http://segatalab.cibio.unitn.it/data/Pasolli_et_al.html
4LT4_bin.38.fa	Duroc-High1_bin_17.fa	0.0200822	0	488/1000	Chen_2021	China National GeneBank DataBase (CNGBdb): CNP0000824
4LT4_bin.4.fa	GCA_022771645.1_ASM2277164v1_genomic.fna	0.0167251	0	543/1000	Holman_2022	PRJNA629856
50HT1_bin.3.fa	W5007_bin_3.fa	0.0218499	0	462/1000	Chen_2021	China National GeneBank DataBase (CNGBdb): CNP0000824
50HT2_bin.13.fa	GCA_022772425.1_ASM2277242v1_genomic.fna	0.0232268	0	443/1000	Holman_2022	PRJNA629856
50HT2_bin.1.fa	GCA_022772705.1_ASM2277270v1_genomic.fna	0.0175939	0	528/1000	Holman_2022	PRJNA629856
50HT4_bin.9.fa	GCA_022769955.1_ASM2276995v1_genomic.fna	0.0203459	0	484/1000	Holman_2022	PRJNA629856
50LT1_bin.1.fa	HeQ_2017__RSZAXPI003101-139__bin_16.fa	0.023602	0	438/1000	Pasolli_2019	http://segatalab.cibio.unitn.it/data/Pasolli_et_al.html
50LT2_bin.13.fa	F5250_bin_43.fa	0.0209501	0	475/1000	Chen_2021	China National GeneBank DataBase (CNGBdb): CNP0000824
50LT2_bin.23.fa	GCA_022785185.1_ASM2278518v1_genomic.fna	0.0277775	0	387/1000	Holman_2022	PRJNA629856
50LT2_bin.24.fa	GCA_022774045.1_ASM2277404v1_genomic.fna	0.0298988	0	364/1000	Holman_2022	PRJNA629856
50LT2_bin.9.fa	GCA_022781695.1_ASM2278169v1_genomic.fna	0.0084995	0	719/1000	Holman_2022	PRJNA629856
50LT3_bin.10.fa	GCA_022780085.1_ASM2278008v1_genomic.fna	0.0149234	0	576/1000	Holman_2022	PRJNA629856
50LT3_bin.1.fa	GCA_022783405.1_ASM2278340v1_genomic.fna	0.0391011	0	282/1000	Holman_2022	PRJNA629856
50LT3_bin.20.fa	GCA_022775145.1_ASM2277514v1_genomic.fna	0.012872	0	617/1000	Holman_2022	PRJNA629856
50LT3_bin.30.fa	GCA_022779325.1_ASM2277932v1_genomic.fna	0.0208145	0	477/1000	Holman_2022	PRJNA629856
52HT2_bin.2.fa	F5359_bin_47.fa	0.041003	0	268/1000	Chen_2021	China National GeneBank DataBase (CNGBdb): CNP0000824
52LT1_bin.14.fa	S53008A_bin_8.fa	0.0152404	0	570/1000	Chen_2021	China National GeneBank DataBase (CNGBdb): CNP0000824
52LT1_bin.6.fa	F5058_bin_29.fa	0.0257292	0	411/1000	Chen_2021	China National GeneBank DataBase (CNGBdb): CNP0000824
52LT2_bin.12.fa	GCA_022768065.1_ASM2276806v1_genomic.fna	0.0230043	0	446/1000	Holman_2022	PRJNA629856
52LT3_bin.10.fa	GCA_022782845.1_ASM2278284v1_genomic.fna	0.0226378	0	451/1000	Holman_2022	PRJNA629856
52LT3_bin.12.fa	Duroc.SH-FCR.LM2_bin_3.fa	0.0360949	0	306/1000	Chen_2021	China National GeneBank DataBase (CNGBdb): CNP0000824
52LT3_bin.25.fa	BL-unmapped_bin_254.fa	0.0389696	0	283/1000	Chen_2021	China National GeneBank DataBase (CNGBdb): CNP0000824
52LT3_bin.3.fa	S133506B_bin_20.fa	0.00734051	0	750/1000	Chen_2021	China National GeneBank DataBase (CNGBdb): CNP0000824
52LT4_bin.11.fa	Laiwu-LwJeOb_bin_8.fa	0.0274249	0	391/1000	Chen_2021	China National GeneBank DataBase (CNGBdb): CNP0000824
52LT4_bin.14.fa	GCA_022785665.1_ASM2278566v1_genomic.fna	0.0211548	0	472/1000	Holman_2022	PRJNA629856
52LT4_bin.4.fa	Duroc-Low3_bin_28.fa	0.0197565	0	493/1000	Chen_2021	China National GeneBank DataBase (CNGBdb): CNP0000824
52LT4_bin.5.fa	GCA_022783925.1_ASM2278392v1_genomic.fna	0.0188675	0	507/1000	Holman_2022	PRJNA629856
52LT5_bin.20.fa	QHF6-unmapped_bin_243.fa	0.0205456	0	481/1000	Chen_2021	China National GeneBank DataBase (CNGBdb): CNP0000824
52LT5_bin.25.fa	GCA_022775905.1_ASM2277590v1_genomic.fna	0.00993767	0	683/1000	Holman_2022	PRJNA629856
52LT5_bin.27.fa	GCA_022775665.1_ASM2277566v1_genomic.fna	0.0129677	0	615/1000	Holman_2022	PRJNA629856
52LT5_bin.2.fa	GCA_022770685.1_ASM2277068v1_genomic.fna	0.00741321	0	748/1000	Holman_2022	PRJNA629856
52LT5_bin.3.fa	QHF6-unmapped_bin_24.fa	0.0101459	0	678/1000	Chen_2021	China National GeneBank DataBase (CNGBdb): CNP0000824
52LT5_bin.5.fa	F5072_bin_14.fa	0.00881017	0	711/1000	Chen_2021	China National GeneBank DataBase (CNGBdb): CNP0000824
55HT1_bin.10.fa	GCA_022784485.1_ASM2278448v1_genomic.fna	0.00723198	0	753/1000	Holman_2022	PRJNA629856
55HT1_bin.11.fa	Duroc.SH-FCR.LM3_bin_12.fa	0.0388388	0	284/1000	Chen_2021	China National GeneBank DataBase (CNGBdb): CNP0000824
55HT1_bin.1.fa	GCA_022776425.1_ASM2277642v1_genomic.fna	0.00199971	0	921/1000	Holman_2022	PRJNA629856
55HT2_bin.10.fa	W5042_bin_25.fa	0.014871	0	577/1000	Chen_2021	China National GeneBank DataBase (CNGBdb): CNP0000824
55HT2_bin.11.fa	GCA_022771015.1_ASM2277101v1_genomic.fna	0.00964976	0	690/1000	Holman_2022	PRJNA629856
55HT2_bin.13.fa	LW1-s151116_bin_18.fa	0.0226378	0	451/1000	Chen_2021	China National GeneBank DataBase (CNGBdb): CNP0000824
55HT2_bin.1.fa	GCA_022777925.1_ASM2277792v1_genomic.fna	0.0175349	0	529/1000	Holman_2022	PRJNA629856
55HT2_bin.2.fa	GCA_022785585.1_ASM2278558v1_genomic.fna	0.0121217	0	633/1000	Holman_2022	PRJNA629856
55HT2_bin.4.fa	GCA_022766215.1_ASM2276621v1_genomic.fna	0.0298988	0	364/1000	Holman_2022	PRJNA629856
55HT4_bin.9.fa	GCA_022784685.1_ASM2278468v1_genomic.fna	0.0483865	0	221/1000	Holman_2022	PRJNA629856
55HT5_bin.4.fa	Duroc-High3_bin_37.fa	0.0145076	0	584/1000	Chen_2021	China National GeneBank DataBase (CNGBdb): CNP0000824
56HT1_bin.17.fa	W4974_bin_28.fa	0.00881017	0	711/1000	Chen_2021	China National GeneBank DataBase (CNGBdb): CNP0000824
56HT1_bin.18.fa	GCA_022783425.1_ASM2278342v1_genomic.fna	0.00928558	0	699/1000	Holman_2022	PRJNA629856
56HT1_bin.19.fa	ZellerG_2014__CCMD19497912ST-21-0__bin_46.fa	0.0118927	0	638/1000	Pasolli_2019	http://segatalab.cibio.unitn.it/data/Pasolli_et_al.html
56HT1_bin.3.fa	W4975_bin_14.fa	0.0265635	0	401/1000	Chen_2021	China National GeneBank DataBase (CNGBdb): CNP0000824
56HT1_bin.4.fa	GCA_022767645.1_ASM2276764v1_genomic.fna	0.0311746	0	351/1000	Holman_2022	PRJNA629856
56HT1_bin.7.fa	GCA_022781445.1_ASM2278144v1_genomic.fna	0.00719593	0	754/1000	Holman_2022	PRJNA629856
56HT2_bin.11.fa	GCA_022781925.1_ASM2278192v1_genomic.fna	0.0118927	0	638/1000	Holman_2022	PRJNA629856
56HT2_bin.14.fa	GCA_022777505.1_ASM2277750v1_genomic.fna	0.00969064	0	689/1000	Holman_2022	PRJNA629856
56HT2_bin.17.fa	LiuW_2016__SRR3993044__bin_71.fa	0.0288636	0	375/1000	Pasolli_2019	http://segatalab.cibio.unitn.it/data/Pasolli_et_al.html
56HT2_bin.19.fa	S107802B_bin_56.fa	0.0299949	0	363/1000	Chen_2021	China National GeneBank DataBase (CNGBdb): CNP0000824
56HT2_bin.22.fa	GCA_022785855.1_ASM2278585v1_genomic.fna	0.00804257	0	731/1000	Holman_2022	PRJNA629856
56HT2_bin.29.fa	GCA_022777345.1_ASM2277734v1_genomic.fna	0.0197565	0	493/1000	Holman_2022	PRJNA629856
56HT2_bin.2.fa	GCA_022780945.1_ASM2278094v1_genomic.fna	0.0276006	0	389/1000	Holman_2022	PRJNA629856
56HT2_bin.30.fa	GCA_022785505.1_ASM2278550v1_genomic.fna	0.00838426	0	722/1000	Holman_2022	PRJNA629856
56HT2_bin.31.fa	S41004A_bin_37.fa	0.0250005	0	420/1000	Chen_2021	China National GeneBank DataBase (CNGBdb): CNP0000824
56HT2_bin.3.fa	GCA_022767975.1_ASM2276797v1_genomic.fna	0.00804257	0	731/1000	Holman_2022	PRJNA629856
56HT3_bin.16.fa	GCA_022780885.1_ASM2278088v1_genomic.fna	0.0145076	0	584/1000	Holman_2022	PRJNA629856
56HT3_bin.18.fa	Duroc.SH-FCR.LM4_bin_3.fa	0.0463343	0	233/1000	Chen_2021	China National GeneBank DataBase (CNGBdb): CNP0000824
56HT3_bin.5.fa	GCA_022769825.1_ASM2276982v1_genomic.fna	0.0130638	0	613/1000	Holman_2022	PRJNA629856
56HT4_bin.19.fa	GCA_022780585.1_ASM2278058v1_genomic.fna	0.043179	0	253/1000	Holman_2022	PRJNA629856
56HT4_bin.5.fa	GCA_022773345.1_ASM2277334v1_genomic.fna	0.0189299	0	506/1000	Holman_2022	PRJNA629856
57LT1_bin.10.fa	LW1-s150971_bin_21.fa	0.0140492	0	593/1000	Chen_2021	China National GeneBank DataBase (CNGBdb): CNP0000824
57LT1_bin.19.fa	LW2-s126575_bin_24.fa	0.015998	0	556/1000	Chen_2021	China National GeneBank DataBase (CNGBdb): CNP0000824
57LT2_bin.11.fa	GCA_022784425.1_ASM2278442v1_genomic.fna	0.0152404	0	570/1000	Holman_2022	PRJNA629856
60HT1_bin.14.fa	W4930_bin_48.fa	0.0134525	0	605/1000	Chen_2021	China National GeneBank DataBase (CNGBdb): CNP0000824
60HT1_bin.7.fa	LW1-s151760_bin_9.fa	0.0184352	0	514/1000	Chen_2021	China National GeneBank DataBase (CNGBdb): CNP0000824
60HT2_bin.5.fa	Duroc-High6_bin_37.fa	0.0378117	0	292/1000	Chen_2021	China National GeneBank DataBase (CNGBdb): CNP0000824
60HT3_bin.8.fa	GCA_022778205.1_ASM2277820v1_genomic.fna	0.00676872	0	766/1000	Holman_2022	PRJNA629856
60HT5_bin.11.fa	C4979_bin_44.fa	0.0368186	0	300/1000	Chen_2021	China National GeneBank DataBase (CNGBdb): CNP0000824
60HT5_bin.3.fa	F4889_bin_46.fa	0.0182524	0	517/1000	Chen_2021	China National GeneBank DataBase (CNGBdb): CNP0000824
60HT5_bin.6.fa	F5284_bin_29.fa	0.0208145	0	477/1000	Chen_2021	China National GeneBank DataBase (CNGBdb): CNP0000824
61HT1_bin.10.fa	GCA_022776545.1_ASM2277654v1_genomic.fna	0.0107405	0	664/1000	Holman_2022	PRJNA629856
61HT1_bin.11.fa	Bengtsson-PalmeJ_2015__TRAVELRES1__bin_76.fa	0.0196919	0	494/1000	Pasolli_2019	http://segatalab.cibio.unitn.it/data/Pasolli_et_al.html
61HT1_bin.13.fa	LW2-s126572_bin_39.fa	0.0333664	0	330/1000	Chen_2021	China National GeneBank DataBase (CNGBdb): CNP0000824
61HT1_bin.19.fa	LiuW_2016__SRR3993017__bin_14.fa	0.0124467	0	626/1000	Pasolli_2019	http://segatalab.cibio.unitn.it/data/Pasolli_et_al.html
61HT1_bin.2.fa	GCA_022786825.1_ASM2278682v1_genomic.fna	0.00337267	0	872/1000	Holman_2022	PRJNA629856
61HT1_bin.3.fa	GCA_022784745.1_ASM2278474v1_genomic.fna	0.0170111	0	538/1000	Holman_2022	PRJNA629856
61HT2_bin.11.fa	GCA_022778345.1_ASM2277834v1_genomic.fna	0.0186813	0	510/1000	Holman_2022	PRJNA629856
61HT2_bin.13.fa	LW2-s127145_bin_35.fa	0.0248413	0	422/1000	Chen_2021	China National GeneBank DataBase (CNGBdb): CNP0000824
61HT2_bin.14.fa	Duroc.SH-FCR.LF5_bin_16.fa	0.0226378	0	451/1000	Chen_2021	China National GeneBank DataBase (CNGBdb): CNP0000824
61HT2_bin.15.fa	GCA_022785105.1_ASM2278510v1_genomic.fna	0.0112201	0	653/1000	Holman_2022	PRJNA629856
61HT2_bin.3.fa	GCA_022775385.1_ASM2277538v1_genomic.fna	0.0163307	0	550/1000	Holman_2022	PRJNA629856
61HT2_bin.5.fa	GCA_022780325.1_ASM2278032v1_genomic.fna	0.0283151	0	381/1000	Holman_2022	PRJNA629856
61HT3_bin.9.fa	F5399_bin_29.fa	0.0296126	0	367/1000	Chen_2021	China National GeneBank DataBase (CNGBdb): CNP0000824
61HT4_bin.3.fa	Duroc-High3_bin_20.fa	0.0366967	0	301/1000	Chen_2021	China National GeneBank DataBase (CNGBdb): CNP0000824
61HT5_bin.5.fa	GCA_022784385.1_ASM2278438v1_genomic.fna	0.00279888	0	892/1000	Holman_2022	PRJNA629856
70HT1_bin.16.fa	GCA_022785745.1_ASM2278574v1_genomic.fna	0.00881017	0	711/1000	Holman_2022	PRJNA629856
70HT1_bin.18.fa	LW1-s151260_bin_43.fa	0.0314775	0	348/1000	Chen_2021	China National GeneBank DataBase (CNGBdb): CNP0000824
70HT1_bin.19.fa	Boar-s2_bin_31.fa	0.023602	0	438/1000	Chen_2021	China National GeneBank DataBase (CNGBdb): CNP0000824
70HT1_bin.1.fa	W5042_bin_5.fa	0.0208145	0	477/1000	Chen_2021	China National GeneBank DataBase (CNGBdb): CNP0000824
70HT1_bin.21.fa	LW2-s127153_bin_11.fa	0.0105261	0	669/1000	Chen_2021	China National GeneBank DataBase (CNGBdb): CNP0000824
70HT1_bin.27.fa	GCA_022776765.1_ASM2277676v1_genomic.fna	0.0126347	0	622/1000	Holman_2022	PRJNA629856
70HT1_bin.29.fa	W5021_bin_28.fa	0.0198862	0	491/1000	Chen_2021	China National GeneBank DataBase (CNGBdb): CNP0000824
70HT1_bin.34.fa	GCA_022781135.1_ASM2278113v1_genomic.fna	0.0151872	0	571/1000	Holman_2022	PRJNA629856
70HT1_bin.4.fa	GCA_022786565.1_ASM2278656v1_genomic.fna	0.0242917	0	429/1000	Holman_2022	PRJNA629856
70HT1_bin.9.fa	W5021_bin_65.fa	0.0118017	0	640/1000	Chen_2021	China National GeneBank DataBase (CNGBdb): CNP0000824
70HT2_bin.2.fa	GCA_022770085.1_ASM2277008v1_genomic.fna	0.015347	0	568/1000	Holman_2022	PRJNA629856
70HT2_bin.9.fa	Tibetan-s3480-16M_bin_12.fa	0.013112	0	612/1000	Chen_2021	China National GeneBank DataBase (CNGBdb): CNP0000824
70HT3_bin.2.fa	GCA_022784665.1_ASM2278466v1_genomic.fna	0.0162749	0	551/1000	Holman_2022	PRJNA629856
70HT3_bin.4.fa	LW2-s127145_bin_23.fa	0.0134525	0	605/1000	Chen_2021	China National GeneBank DataBase (CNGBdb): CNP0000824
70HT5_bin.17.fa	F5647_bin_53.fa	0.0319897	0	343/1000	Chen_2021	China National GeneBank DataBase (CNGBdb): CNP0000824
70HT5_bin.8.fa	F5444_bin_31.fa	0.0228571	0	448/1000	Chen_2021	China National GeneBank DataBase (CNGBdb): CNP0000824
8LT1_bin.12.fa	W4975_bin_13.fa	0.0305785	0	357/1000	Chen_2021	China National GeneBank DataBase (CNGBdb): CNP0000824
8LT1_bin.17.fa	GCA_022784705.1_ASM2278470v1_genomic.fna	0.0161637	0	553/1000	Holman_2022	PRJNA629856
8LT1_bin.1.fa	W4978_bin_1.fa	0.0205456	0	481/1000	Chen_2021	China National GeneBank DataBase (CNGBdb): CNP0000824
8LT1_bin.21.fa	LW2-s127530_bin_14.fa	0.0408631	0	269/1000	Chen_2021	China National GeneBank DataBase (CNGBdb): CNP0000824
8LT1_bin.9.fa	LW2-s127592_bin_8.fa	0.0123533	0	628/1000	Chen_2021	China National GeneBank DataBase (CNGBdb): CNP0000824
8LT5_bin.6.fa	F5641_bin_15.fa	0.0209501	0	475/1000	Chen_2021	China National GeneBank DataBase (CNGBdb): CNP0000824
T1BSS4_bin.7.fa	F5035_bin_42.fa	0.0196275	0	495/1000	Chen_2021	China National GeneBank DataBase (CNGBdb): CNP0000824
T1BSS5_bin.4.fa	GCA_022778135.1_ASM2277813v1_genomic.fna	0.0203459	0	484/1000	Holman_2022	PRJNA629856
T1BSS5_bin.8.fa	F5108_bin_34.fa	0.0210181	0	474/1000	Chen_2021	China National GeneBank DataBase (CNGBdb): CNP0000824
T2BS01H_bin.2.fa	F5290_bin_38.fa	0.0152404	0	570/1000	Chen_2021	China National GeneBank DataBase (CNGBdb): CNP0000824
T2BS01H_bin.7.fa	QHF6-unmapped_bin_333.fa	0.0434809	0	251/1000	Chen_2021	China National GeneBank DataBase (CNGBdb): CNP0000824
T2BS01H_bin.9.fa	F5031_bin_22.fa	0.0225651	0	452/1000	Chen_2021	China National GeneBank DataBase (CNGBdb): CNP0000824
T2BS02H_bin.2.fa	GCA_022768625.1_ASM2276862v1_genomic.fna	0.0160531	0	555/1000	Holman_2022	PRJNA629856
T2BS02H_bin.5.fa	HeQ_2017__SZAXPI029473-40__bin_36.fa	0.0480354	0	223/1000	Pasolli_2019	http://segatalab.cibio.unitn.it/data/Pasolli_et_al.html
T2BS02H_bin.7.fa	GCA_022769255.1_ASM2276925v1_genomic.fna	0.0147665	0	579/1000	Holman_2022	PRJNA629856
T3WWH_bin.2.fa	QHF6-unmapped_bin_246.fa	0.0292355	0	371/1000	Chen_2021	China National GeneBank DataBase (CNGBdb): CNP0000824
T5BS01H_bin.5.fa	QHF6-unmapped_bin_479.fa	0.0286795	0	377/1000	Chen_2021	China National GeneBank DataBase (CNGBdb): CNP0000824
T5BS01H_bin.7.fa	I4978_bin_25.fa	0.0282247	0	382/1000	Chen_2021	China National GeneBank DataBase (CNGBdb): CNP0000824
T5BS02L_bin.1.fa	GCA_022781615.1_ASM2278161v1_genomic.fna	0.00985499	0	685/1000	Holman_2022	PRJNA629856
T5BS02L_bin.4.fa	QHF6-unmapped_bin_316.fa	0.0320933	0	342/1000	Chen_2021	China National GeneBank DataBase (CNGBdb): CNP0000824

## Sheet: Supplementary Table 5
Supplementary Table 5. Abundance of each SGB across all samples, expressed as Genome copies per million reads.
	11HT1	13HT1	14HT1	18HT1	21HT1	22HT1	24HT1	31HT1	32HT1	35HT1	37HT1	40HT1	41HT1	48HT1	4HT1	50HT1	52HT1	55HT1	56HT1	60HT1	61HT1	70HT1	11HT2	13HT2	14HT2	18HT2	21HT2	22HT2	24HT2	31HT2	32HT2	35HT2	37HT2	40HT2	41HT2	48HT2	4HT2	50HT2	52HT2	55HT2	56HT2	60HT2	61HT2	70HT2	11HT3	13HT3	14HT3	18HT3	21HT3
32HT2_bin.9	169.029	269.189	31.3046	36.4649	0.727067	128.012	0.988689	54.2625	82.4775	147.645	13.6816	130.933	79.1247	318.25	149.805	205.564	112.736	92.6029	0.643962	371.076	39.9486	255.05	0.702149	0.33755	1.29404	6.53951	0.885402	8.12452	0.724191	0.683236	967.551	0.267878	1.47439	0.804142	1.26804	0.428095	12.7956	0.498887	0.549872	1.38902	0.933632	1.13864	2.96898	1.06427	0.878312	2.07812	1.6043	8.35858	6.18925
52LT5_bin.5	0	0	0	0	0	0	0	0	0	0	0	0	0	0	0	0	0	0	0	0	0	0	0	0	0	0	0	0	0	0	0	0	0	0	0	0	0	0	0	0	0	0	0	0	0	0	0	0	0
50LT2_bin.7	0	0	0	0	0	0	0	0	0	0	0	0	0	0	0	0	0	0	0	0	0	0	10.1001	0	2.52315	0	0.53729	0	0	0	0	2.93255	0.083233	0.191819	3.89789	0.800263	0	0	1.76378	0	0	1.29104	0	0.85288	1.24501	0	3.67253	1.60113	6.0826
70HT5_bin.17	0	0	0	0	0	0	0	0	0	0	0	0	0	0	0	0	0	0	0	0	0	0	0	0	0	0	6.49052	0	0	0	0	0	0	0	0	0	0	0	0	0	0	0.664416	0	0	0.257593	0	2.84622	2.22034	7.27632
55HT5_bin.4	0	0	0.028035	0.0532	0.092621	0	0	0.036765	0.017223	0.045439	0	0	0	0.043451	0	0	0	0	0	0.107384	0	0.049503	0.358585	0	0.115612	0.205011	0.270005	0.008156	0.300003	0.029051	0.182405	0.16655	0.126757	0.127553	0.366332	0.262001	0	0.134542	0.098147	0.095842	0.201326	0.350831	0.076391	0.214924	0.24473	0.228296	0.420148	0.147491	0.891777
35HT2_bin.8	0	0	0.602239	0	0	0	0	0	0	0	0	0	0	0	0	0	0	0	0	0	0	0	0	0	0.25488	0	17.3965	0	0.317287	0	0	108.043	0	0	0	0.049679	0	0	0	0	0	0	0	0.123458	9.38381	0	8.78288	54.8059	3.3204
27LT5_bin.3	0	0	0	0	0	0	0	0	0	0	0	0	0	0	0	0	0	0	0	0	0	0	1.54573	0	3.00974	2.84585	41.8234	0	6.97796	6.04288	0	0.467753	0.721961	1.15638	30.6803	3.77325	0	0	3.53418	0	0.798048	11.4118	28.2859	0	2.20685	0	5.34481	0.508182	6.6251
14LT2_bin.9	0	0	0	0	0	0	0	0	0	0	0	0	0	0	0	0	0	0	0	0	0	0.071166	6.30554	0	0.985417	0.232617	2.46517	0.114884	18.8272	3.73211	0.125507	0.110707	0.115542	0.854971	0.200249	1.18946	0	0.059422	0.107485	0	0.106169	0.341415	0.080353	0.275594	3.26588	2.54501	4.3003	2.48904	4.77045
48HT1_bin.9	0.301651	0	0.219262	4.43337	0.092351	201.259	0.458926	11.0768	16.3063	98.5639	0.270264	4.81992	0.410905	230.59	26.0139	0.399429	0.506383	2.05288	0.278487	0.151245	3.13872	0.071819	0.041849	0	0.053338	0.070654	0.055242	0.067219	0.089711	0.039615	0.0541	0.087204	0.065596	0.0476	0	0.104227	0.070414	0.018831	0.040327	0.232714	0.019335	0.089718	0.088235	0.083836	0.062982	0.053885	0.143679	0.048278	0.039805
48HT1_bin.16	11.8363	198.894	4.25152	173.011	2.15113	4.65111	7.44911	9.54907	1.90163	85.5488	6.88754	72.1133	34.5411	121.28	9.27154	62.0813	35.2016	23.4622	6.834	1.3038	5.00876	52.0319	1.32958	20.725	3.13382	57.8475	27.8883	13.9595	21.1686	18.4546	22.6275	7.71723	35.3865	5.07301	4.81038	19.4099	32.8292	10.1318	18.9712	27.2735	2.16403	8.57966	18.6547	20.1534	1.07599	1.57714	1.69314	3.96837	2.20703
41HT2_bin.1	0	0	0	0	0	0	0	0	0	0	0	0	0	0	0	0	0	0	0	0	0	0	35.06	0	0.086129	0	20.3757	0	23.8374	0.197099	0.137352	46.856	19.5529	0.102131	63.3275	30.2316	0	0	4.41258	0	0	12.4916	0	15.7128	0.278204	0.490823	0.311824	0	1.80622
T4WWH_bin.5	0	0	0	0	0	0	0	0	0	0	0	0	0	0	0	0	0	0	0	0	0	0	0	0	0	0	0	0	0	0	0	0	0	0	0	0	0	0	0	0	0	0	0	0	0	0	0	0	0
T1W_bin.4	0	0	0	0	0	0	0	0	0	0	0	0	0	0	0	0	0	0	0	0	0	0	0	0	0	0	0	0	0	0	0	0.008944	0	0	0	0	0	0	0	0	0	0	0	0	0	0	0	0	0
55HT2_bin.10	7.08881	53.9899	17.1351	41.4276	4.6908	15.3147	139.708	46.6001	26.665	62.3051	43.6114	2.89222	3.13646	8.74994	52.9556	77.4353	58.9719	28.9133	1.48437	0.729553	1.90399	72.1862	0.749256	0.502442	0.799277	2.17492	2.69868	2.9911	4.28617	20.7992	1.62133	0.946931	2.04811	2.12465	0.764559	0.91116	0.950568	0.317614	0.500449	104.254	1.13565	1.0113	0.873329	0.962853	3.50426	4.26884	1.22099	9.34922	2.73833
21HT1_bin.5	0	0	0	15.8784	60.0979	29.6514	14.2894	40.822	16.1456	0	0	0.366445	0.343126	0.361288	0	0	2.86717	7.46988	0	3.62322	0	0	0	0	0	0	0	0	0	0	0	0	0	0	0	0	0	0	0	0	0	0	0	0	0	0	0	0	0
T3WH_bin.9	0	0	0	0	0	0	0	0	0	0	0	0	0	0	0	0	0	0	0	0	0	0	0	0	0	0	0	0	0	0	0	0	0	0	0	0	0	0	0	0	0	0	0	0	0	0	0	0	0
35LT5_bin.20	0	0	0	0	0	0	0	0	0	0.55908	0	0	0	0	0	0	0	0	0	0	0	0	23.4627	0.257613	16.198	5.55259	15.6801	0.123119	3.38567	1.96069	1.31558	1.1985	1.36454	5.02313	3.68432	27.6203	0	0	5.88584	0	0.542231	2.28089	8.05986	6.47079	5.27444	0.889309	6.65451	2.52976	6.74295
55HT2_bin.1	0	0	0	0	0	0	0	0	0	0	0	0.070588	0	0.041357	0	0	0	0	0	0	0	0.090088	5.83758	25.0363	14.0088	83.539	1.89287	10.2276	4.23601	13.8194	10.7237	0	0.146105	43.4041	58.4857	15.3224	0	4.10697	8.38075	86.1023	152.112	1.234	74.148	0.703087	28.2939	40.0474	2.22015	14.5205	31.4787
T4WWL_bin.5	0	0	0	0	0	0	0	0	0	0	0	0	0	0	0	0	0	0	0	0	0	0	0	0	0	0	0	0	0	0	0	0	0	0	0	0	0	0	0	0	0	0	0	0	0	0	0	0	0
T2SZ3H_bin.1	0	0	0	0	0	0	0	0	0	0	0	0	0	0	0	0	0	0	0	0	0	0	0	0	0	0	0	0	0	0	0	0	0	0	0	0	0	0	0	0	0	0	0	0	0	0	0	0	0
52LT3_bin.12	0	0	0.209509	0	0	0	0	0	0	0	0	0	0	0	0	0	0	0	0	0	0	0.107271	62.6417	36.7349	12.7309	103.337	45.2101	0.546673	49.2711	3.88893	17.5741	38.0591	130.084	23.5445	12.5541	104.207	15.7861	42.5505	9.34525	12.6699	26.2858	38.8427	17.9715	38.7557	10.6786	8.21112	63.8761	30.7301	31.9014
56HT3_bin.19	0	0	0	0	0	0	0	0	0	0	0	0	0	0	0	0	0	0	0	0	0	0	0	0	0	0	0	0	0	0	0	0	0	0	0	0	0	0	0	0	0	0	0	0	11.6051	15.4428	0	0	0
T3WH_bin.5	0	0	0	0	0	0	0	0	0	0	0	0	0	0	0	0	0	0	0	0	0	0	0	0	0	0	0	0	0	0	0	0	0	0	0	0	0	0	0	0	0	0	0	0	0	0	0	0	0
50LT1_bin.16	0	0	60.6756	0	0	0	0	0	0	0	17.1361	29.2026	0.426302	0	0	0	0	0.41757	0	0	0	0	0	0	0	0	0	0	0	0	0	0	0	0	0	0	0	0	0	0	0	0	0	0	0	0	0	0	0
48HT1_bin.29	88.1917	3.68825	59.1514	0.305717	9.52445	16.76	0.31936	2.02705	0.605615	0.883247	50.1886	0.477958	0.094844	142.667	2.4743	155.971	103.321	12.5423	3.10109	505.901	6.51196	0.318588	46.3467	11.073	16.3389	29.7037	34.7154	0.46449	9.44229	5.18976	14.2883	6.25175	5.81506	17.222	19.6643	3.26111	0	1.63107	13.3664	13.3624	1.42705	1.62585	10.2318	11.5794	7.58481	1.69408	3.64239	5.2524	13.3756
56HT1_bin.18	16.7343	3.8572	0.630046	0.238571	4.99331	2.00131	0.526934	0.684964	1.31788	3.18968	4.46892	4.10446	0.440888	20.2446	0.526688	12.3218	22.83	1.20343	131.235	4.14274	30.5259	0.627214	0	0.360134	0.276498	0.182928	0.245459	0.315877	0	0	0.11453	0.172151	0.134434	0.183275	0	1.04133	0	0	0.139861	0.093703	0.114902	0.102672	0.230529	0.340627	0	0	0	0	0
37HT2_bin.12	0.278119	0.703078	0	0.304791	0.21658	0.200427	0.174063	0.37864	0.695247	0.139817	0.17591	0.272439	0.649236	0.472447	0.698887	0.801203	0.110047	0.702237	0.468824	0.654158	0.17617	0.303376	2.24378	5.5295	26.4795	27.6052	1.24428	22.9684	7.67922	5.13453	67.208	9.13187	108.051	32.5811	1.679	1.8568	0	1.30269	10.396	173.132	19.6812	1.12977	47.2348	15.3699	4.63746	1.66972	0.516156	0.338117	0.813249
50LT2_bin.9	0	0	0	0.033661	0.066017	0	0	0.037522	0.051854	0.069683	0	0	0.12086	0.049213	0	0.064743	0	0.074674	0	0.494948	0	0.121595	3.19183	0.641459	3.46629	1.58684	13.4863	0.873223	29.8926	8.00128	0.455363	0.20722	1.3031	0.970482	1.72738	0.369836	0	0.49954	0.709739	0.421294	0.327738	0.363978	1.77416	9.42416	53.7651	4.54553	4.81405	13.2839	4.76689
13LT2_bin.20	0	0	0	0	0	0	0	0	0	0	0	0	0	0	0	0	0	0	0	0	0	0	2.2414	0	3.41773	0	6.35606	0	0	0.304946	0	0	0	0	0	0.162713	0	0	0	0	0	1.56245	0	0.016816	0.472334	0	23.3123	1.05832	1.96424
60HT5_bin.3	0	0	0	0	0	0	0	0	0	0	0	0	0	0	0	0	0	0	0	0	0	0	0	0	0	0	3.46518	0	0.152068	0	0	0	0	0	0	0.252792	0	0	0.098226	0	0	0.335426	0	0	0	0	44.3348	0	3.27341
T4WL_bin.8	0	0	0	0	0	0	0	0	0	0	0	0	0	0	0	0	0	0	0	0	0	0	0	0	0	0	0	0	0	0	0	0	0	0	0	0	0	0	0	0	0	0	0	0	0	0	0	0	0
13HT4_bin.7	0	0	0	0	0	0	0	0	0	0	0	0	0	0	0	0	0	0	0	0	0	0	0	0	0	0	0	0	0	0	0	0	0	0	0	0.051895	0	0	0	5.68626	0.034468	0	0	0	12.918	23.2799	0	0	24.0517
24HT4_bin.6	0	0	0	0	0	0	0.63315	0.868402	2.59443	0.059977	0.102527	0.714009	1.79516	0	0	0.211724	0.14563	0.061489	1.45307	1.28598	0	1.26309	5.77581	1.09602	5.60839	3.53523	1.26101	3.69046	43.8784	12.01	22.0875	10.4843	4.20375	8.39664	0.780466	2.26756	0.682148	161.907	3.12817	9.17222	9.89481	4.10612	4.09178	1.4278	22.4072	61.4486	9.39425	2.32338	67.8333
14HT2_bin.18	0.133165	0.492663	0.205893	0.212417	0.076314	0.078779	0.063343	0.613739	0.41473	0.260716	0.125522	0.389924	0.347958	0.124942	0	0.15896	0.265561	0.197701	0.192791	0.090316	0.139673	0.324099	0.671707	0.428036	159.064	0.927315	0.334756	8.06772	5.19549	7.21117	0.373432	0.110448	0.748054	2.46919	0.335689	2.95541	0.11494	0.607332	0.81074	0.565527	0.244672	0.602071	1.83976	0.452276	15.9641	34.6897	5.16886	2.05786	5.7653
T5WL_bin.4	0	0	0	0	0	0	0	0	0	0	0	0	0	0	0	0	0	0	0	0	0	0	0	0	0	0	0	0	0	0	0	0	0	0	0	0	0	0	0	0	0	0	0	0	0	0	0	0	0
37HT4_bin.9	68.3682	100.719	2.59687	0.500718	422.295	143.595	46.7157	19.7286	48.0133	120.48	8.86471	1.01991	19.9939	56.8454	171.694	12.8829	71.0533	6.50106	285.025	66.0875	27.3064	28.8689	12.1934	145.849	100.145	65.7895	41.3029	108.947	276.113	147.306	40.7492	93.5972	95.8806	58.476	19.0574	61.4914	10.5362	273.76	47.5464	316.478	40.5322	116.855	237.68	115.352	132.271	188.003	86.4485	25.4665	74.5085
48HT5_bin.9	0	0	0	0	0	0	0	0	0	0	0	0	0	0	0	0	0	0	0	0	0	0	0	0	0	0	0.134908	0	0	0	0	0	0	0	0	0	0	0	0	0	0	0	0	0	0	0	0	0	0
56HT2_bin.14	0.113122	0.190554	0.186879	0.154499	0.068913	0.048886	0.060407	0.100059	0.141046	0.152816	0.042423	0.15406	0.164749	0.133551	0.180316	0.158859	0.170355	0.239671	0.090297	0.118949	0.08584	0.232594	9.73747	107.583	148.359	82.6674	11.6371	48.3893	33.3539	92.8074	130.022	0.222146	66.4068	8.82821	0.240895	0.263722	0.939068	75.1518	0.700898	94.7129	84.2451	1.13844	35.9521	11.2067	39.814	23.9405	10.6945	8.25643	4.98395
14LT2_bin.26	0	0	0	0	0	0	0	0	0	0	0	0	0	0	0	0	0	0	0	0	0	0	2.56399	0	0.169545	0.308408	0	0.076503	0.50582	0.961037	0.166748	0	0.053263	0.160712	0	0.136983	0	0	0.457432	0	0	0.999654	0	0.825324	1.77974	0.261607	1.44526	1.04223	10.2579
T3WH_bin.4	0	0	0	0	0	0	0	0	0	0	0	0	0	0	0	0	0	0	0	0	0	0	0	0	0	0	0	0	0	0	0	0	0	0	0	0	0	0	0	0	0	0	0	0	0	0	0	0	0
23LT2_bin.14	0	0	0	0	0	0	0	0	0	0	0	0	0	0	0	0	0	0	0	0	0	0	0	0	0	0	0	0	0	0	0	1.32859	0	0	0	0	0	0	0	0	0	0	0	0	0	0	20.0474	0	0.597549
61HT2_bin.13	1.50481	5.22759	38.5031	85.4229	0.14396	1.01084	0.018773	4.3183	3.26129	0.742291	1.27278	5.94372	2.44199	0.089649	1.10223	9.32099	1.982	0.691452	0.042789	6.22211	79.7755	2.66783	17.8885	4.70519	32.4772	13.2824	38.2412	2.12576	9.19361	4.50003	4.53597	8.5471	5.81651	7.11141	6.91643	12.2841	1.07809	9.06154	8.20326	1.37814	3.22729	4.96546	285.23	8.17465	3.26916	4.78435	7.34879	5.36085	6.21669
T4WWH_bin.3	0	0	0	0	0	0	0	0	0	0	0	0	0	0	0	0	0	0	0	0	0	0	0	0	0	0	0	0	0	0	0	0	0	0	0	0	0	0	0	0	0	0	0	0	0	0	0	0	0
48HT4_bin.13	0	0	0	0	0	0	0	0	0	0	0	0	0	0	0	0	0	0	0	0	0	0	0.639668	0.135886	0.124044	0.297084	0.319211	0	0.498111	0	0.385951	0.2057	0.287112	0.118042	0.459969	0.324291	0	0.251198	0.109093	0.098766	0.217942	0.302936	0.221108	0.423328	0.668418	58.3151	0.600828	0.251189	3.27211
21HT2_bin.1	0	0	0	0	0	0	0	0	0	0	0	24.0288	1.06296	0	0	0	0	0	0	0	0	0	0	7.36193	0.397662	0	47.4291	6.5069	21.4813	3.82506	0	11.8819	14.2603	16.0431	0	0	0.176705	0	0.158498	0	13.4944	0.21654	0	0	0	0	0	0	0
T4WL_bin.5	0	0	0	0	0	0	0	0	0	0	0	0	0	0	0	0	0	0	0	0	0	0	0	0	0	0	0	0	0	0	0	0	0	0	0	0	0	0	0	0	0	0	0	0	0	0	0	0	0
70HT1_bin.21	0.213271	15.5373	0.069824	0.253562	0.439194	0.320072	22.3212	19.383	1.84667	7.30248	0.168552	0.14689	44.0698	15.7917	2.53311	30.6609	24.8225	0.276669	0	0.648882	7.15407	122.797	0.096134	0	0.124762	0.04374	0.091607	0	0.083771	0.038926	0.042235	0.235815	0.027287	0.051415	0.18557	0.073167	0.895392	0.027918	0.074368	0.054015	0.052513	0.064631	0.104865	0.120184	0.046776	0.028562	0.05516	0.047807	0.101837
14LT1_bin.4	0	0	0	0	0	0	0	0	0	0	0	0	0	0	0	0	0	0	0	0	0	0	0	0	0.003073	0	0	0	0	0	0	0	0	0	0	0	0	0	0.001176	0	0	0	0	0	0	0	0	0	0
14HT5_bin.23	0	0	0	0	0	0	0	0	0	0	0	0	0	0	0	0	0	0	0	0	0	0	0	0	0.174208	0	3.77176	0	0	1.02644	0	0	0.109297	0	0	0	0	0	0.670042	0	0	0	0	0	11.6631	0	2.57476	0	22.6238
T5WWL_bin.2	0	0	0	0	0	0	0	0	0	0	0	0	0	0	0	0	0	0	0	0	0	0	0	0	0	0	0	0	0	0	0	0	0	0	0	0	0	0	0	0	0	0	0	0	0	0	0	0	0
14HT1_bin.10	608.072	331.107	614.423	138.157	834.199	139.412	0.042989	4.86608	17.8325	10.2149	58.4176	68.9298	72.305	162.259	141.258	32.6179	1411.88	121.821	415.203	82.2604	728.23	5.75804	2.55374	0.170781	1.03335	5.0082	1.70602	0.758547	0.443969	1.83571	2.49083	0.538332	0.591662	3.84312	1.50113	0.960693	3.90055	0.24487	0.220413	1.45213	0.445617	1.90697	12.2368	1.46094	1.36293	0.190004	1.48543	2.14711	1.94584
4HT2_bin.1	0	0	0	0	0	0	0	0	0	0	0	0	0	0	0	0	0	0	0	0	0	0	2.96316	0	1.52079	0	2.65359	0.608128	4.66362	0.619989	0	0.885565	1.84398	1.11089	0.446427	2.93358	115.061	0	0.524679	0.826613	0.024016	2.0944	0	2.09143	0	0	0.777366	0.854412	1.44304
T2WWL_bin.6	0	0	0	0	0	0	0	0	0	0	0	0	0	0	0	0	0	0	0	0	0	0	0	0	0	0	0	0	0	0	0	0	0	0	0	0	0	0	0	0	0	0	0	0	0	0	0	0	0
32HT2_bin.21	0	0	0	0	0	0	0	0	0	0	0	0	0	0	0	0	0	0	0	0	0	0	16.0783	2.62794	1.96114	3.83931	1.89542	2.98739	15.9745	3.01698	56.5692	4.35466	22.4635	9.52599	5.1896	6.59399	0.614252	19.9911	6.13211	15.5211	6.65663	12.5143	16.8207	14.6095	1.37959	2.04606	4.00627	2.83616	0.560445
52LT5_bin.27	0	0	3.44515	0	0	0	0	0	0	0	0	0	0	0	0	2.40435	0	0.413617	0	0	0	0.954064	42.1569	0.668847	1.76932	1.30069	63.7886	0.197751	2.7904	0.138339	0.891282	8.38843	1.54142	0.279406	1.49767	2.24383	0	2.46521	0.081311	0.150904	0.380985	2.31277	0.184361	4.62175	0.166202	0.084977	12.086	7.19936	38.194
14HT1_bin.15	0	0.60303	178.631	0	0	0	0	0	0	0	0	0	0	0	0	0	0	0.956786	0	0	0	0	0.1728	0	4.53531	3.21761	76.5571	0	4.00405	0.692283	0.015982	0.278264	0.056807	0.401886	0.255634	0.784969	0	0.049478	4.54243	0	0.02304	5.04706	0.061577	0.050167	2.74228	0	7.60904	4.15924	2.91814
13LT2_bin.15	0	0	0	0	0	0	0	0	0	0	0	0	0	0	0	0	0	0	0	0	0	0	0	0	0.143462	1.61952	0.269267	0	0	0	0	0	0.043426	0	0	0.189963	0	0	0	0	0	10.7812	0	0	2.79793	0	2.672	0	1.01434
60HT2_bin.10	0	0	0	0	0	0	0	0	0	0	0	0	0	0	0	0	0	0	0	0	0	0	0	0	0	2.74408	0	0	0	0	0	13.1897	0	0	0	0.097997	0	0	0	0	0	37.4509	0	0	7.97498	0.969658	5.34001	3.46403	1.23902
18HT1_bin.6	1.97995	32.864	27.3674	160.802	0.669732	0.358451	0.8735	0.563254	7.82113	5.40746	9.44466	62.2716	12.0728	1.57832	0	19.1968	2.55886	19.7801	1.14859	0	0.792861	33.7137	8.50441	0.597805	1.30292	5.01141	18.8271	1.2242	6.1541	0.772482	2.05649	3.14674	2.00149	2.28696	7.67039	5.81717	3.59392	3.44679	0.920286	2.33484	3.41008	40.5208	6.26736	9.72245	4.71722	1.07529	9.5341	11.1212	5.11593
T5WL_bin.10	0	0	0	0	0	0	0	0	0	0	0	0	0	0	0	0	0	0	0	0	0	0	0	0	0	0	0	0	0	0	0	0	0	0	0	0	0	0	0	0	0	0	0	0	0	0	0	0	0
T3WH_bin.3	0	0	0	0	0	0	0	0	0	0	0	0	0	0	0	0	0	0	0	0	0	0	0	0	0	0	0	0	0	0	0	0	0	0	0	0	0	0	0	0	0	0	0	0	0	0	0	0	0
32LT2_bin.21	0	0	0	0	0	0	0	0	0	0	0	0	0	0	0	0	0	0	0	0	0	0	0	0	0	0	0	0	0	0	0	0	0	0	0	0	0	0	0	0	0	0	0	0	0	0	0	0	0.828639
T3WH_bin.6	0	0	0	0	0	0	0	0	0	0	0	0	0	0	0	0	0	0	0	0	0	0	0.01721	0	0.013845	0	0	0	0.011221	0.004617	0.009901	0	0	0	0	0.005582	0	0	0.007008	0	0	0.0180675	0	0	0.011341	0	0.057574	0	0.02658
32HT2_bin.17	0	0	0	0	0	0	0.029717	0.090856	0.036879	0	0	0.012568	0.138095	0.062206	0	0.079733	0	0	0	0	0	0.005622	3.40109	248.77	16.7195	49.5002	0.752453	1.67155	22.5928	1.36048	164.179	0.183748	104.271	18.3863	80.3118	28.2199	0	37.8466	6.56714	14.2519	22.1412	0.428913	0.470188	30.7552	67.2902	29.3063	2.77697	15.4328	56.6258
32HT1_bin.15	0	0.14629	0.133856	0.387333	0	0	0.015015	141.094	269.291	0	0	0.914033	0.512796	0	0	0.197727	0	0.025279	0	0	0.016083	0.155223	0.228122	0.352214	0.193193	0.9948	0.102208	1.85412	0.303331	0.326724	3.38827	0.10562	0.756689	1.2016	0.232442	0.458413	0.395462	0.305108	0.074073	1.57414	1.12219	0.175807	0.806388	0.143914	0.321027	1.10359	0.44416	0.317518	0.315958
8LT1_bin.12	0	0	0.01052	1.75653	0	0	0	0	0	3.77014	8.81473	0	4.85464	0	0	1.91644	0	0.025319	0	0	0	0.091023	0.077155	0	0	5.5913	0	0	0.241361	2.51294	0	0	0	0	0.501611	0	0	0	0	0	0	0.69867	0	0	0.005729	1.15905	0	5.27959	0.073923
70HT1_bin.18	0	0	2.23509	57.1061	0	0	0	8.3039	0	0.798702	0	69.2978	37.822	0	0	8.15876	0	0.475391	0	0	0	53.3437	8.04519	7.1788	0.693307	0	0	0.977073	0.320501	2.68165	10.1327	0.324239	0.636058	0.69559	0.421456	5.63708	0.734089	0.642899	0.609436	1.69157	7.27011	1.50578	1.53747	0	0.425846	0	0.087461	0	3.07129
T1W_bin.7	0	0	0.007936	0	0.017311	0	0	0	0.006928	0	0	0.010372	0.009243	0	0	0	0	0.009549	0.036207	0	0	0.008117	0	0	0.002094	0.008065	0.006101	0	0.00453	0	0.005927	0.010312	0.002685	0	0	0.002142	0	0	0	0	0	0.003787	0	0	0.013003	0.005889	0.0165	0.026821	0
T5WWL_bin.4	0	0	0	0	0	0	0	0	0	0	0	0	0	0	0	0	0	0	0	0	0	0	0.005136	0.005505	0	0	0.004553	0	0	0.005336	0	0	0	0	0	0.004796	0	0	0.001799	0	0	0	0	0	0	0	0	0	0.004909
40HT3_bin.2	0	0	0	0	0	0	0	0	0	0	0	0	0	0	0	0	0	0	0	0	0	0	0	0	3.64052	0.253756	0.877573	0	0	0.796512	12.9355	1.62271	0	16.5453	4.6539	0.592071	0	1.86533	2.89089	0	1.83579	5.88667	2.32879	0.392217	8.24256	13.1832	3.68234	0	2.50444
13LT2_bin.8	0.396964	2.74185	0.996209	1.7101	0.298369	0	0.105217	0.193812	0.305312	0.911745	1.14173	1.60593	3.86394	0.709747	0	0.744135	0.730081	0.754453	0.563029	0.682247	0.232566	0.742977	19.7558	0.289041	53.0348	23.5362	2.37996	0.500837	2.81466	28.0453	0.782045	0.945716	0.805167	0.706457	37.441	38.735	0.726422	12.5256	13.7553	0.234147	1.12943	32.6355	0.851042	16.6417	15.4207	5.94596	27.8653	5.33705	13.476
T2WWL_bin.7	0	0	0	0	0	0	0	0	0	0	0	0	0	0	0	0	0	0	0	0	0	0	0	0	0	0	0	0	0	0	0	0	0	0	0	0	0	0	0	0	0	0	0	0	0	0	0	0	0
4LT4_bin.17	0	3.98337	0.973106	0.530083	0	0	0	1.37435	0.383391	24.5003	7.33205	8.8522	1.53307	0	0	10.2914	7.43473	4.11814	1.20008	0	0.770289	5.79812	9.1308	1.76296	19.6127	82.9097	8.2088	5.28342	2.17965	17.7	0.522334	7.90116	10.9485	4.75445	18.8013	1.42471	1.24342	5.581	0.971847	2.44957	1.31975	6.04234	1.18168	4.91199	6.79538	9.83533	2.40951	4.46684	11.1361
T5WL_bin.3	0	0	0	0	0	0	0	0	0	0	0	0	0	0	0	0	0	0	0	0	0	0	0	0	0	0	0	0	0	0	0	0	0	0	0	0	0	0	0	0	0	0	0	0	0	0	0	0	0
T4WL_bin.14	0	0	0	0	0	0	0	0	0	0	0	0	0	0	0	0	0	0	0	0	0	0	0	0	0	0	0	0	0	0	0	0	0	0	0	0	0	0	0	0	0	0	0	0	0	0	0	0	0
24HT2_bin.19	0	0	1.43884	0	0	0	0	0	0.745066	0	0	0.563097	1.81767	0	0	1.42055	0	0	0	0	0	0	7.50109	6.74651	0.921261	23.4473	9.87348	2.74657	53.1615	2.55547	0.595364	3.75272	8.88427	8.66719	8.56744	60.1404	2.00207	11.3764	1.04184	0.528007	4.68707	3.15996	0	26.9509	5.54679	1.10579	5.6184	11.6297	14.3873
21HT2_bin.5	0	0	0.896811	0	0	0	0	0.670303	0.453257	0	1.03683	0.330099	1.43749	0	0	0	0	0.769293	0	0.981083	0	0.270902	7.25549	0	0.927631	0.604155	78.204	0	2.36643	0	0	0	0.583358	0	1.63335	0.194047	0	0	4.11114	0.459159	0.090225	1.88497	0	13.2817	3.92466	1.42958	2.14807	1.14317	5.80957
14LT2_bin.8	0	0	0	0	0	0	0	0	0	0	0	0	0	0	0	0	0	0	0	0	0	0	0	0	44.8371	0	0	0	5.25803	23.1588	0	0	0	0	5.30185	0.618595	0	0	0	0	0	0.582166	0	0	1.06676	2.1353	1.20537	0	4.94625
4LT2_bin.5	0	0	1.1241	0	0	0	0	0	0	0	0	0	0.780415	0	0	0	0	0	0	0	0	0	1.36758	0.386369	0.842276	0	7.39301	0	9.56279	4.75748	0	0	0	0	4.00073	4.30508	4.59995	1.75949	0	0	0	0	0	3.95431	0.740682	0.293777	5.8349	4.00657	1.43942
56HT4_bin.5	0	0	0	0	0	0	0	0	0	0	0	0	0	0	0	0	0	0	0	0	0	0	18.8706	1.79818	0	0	34.0785	0.030683	23.2517	13.8889	98.28	12.0072	0	4.33769	20.2522	0	0	50.2782	0	0	41.5289	0	0	4.91997	28.7923	86.9825	0.951145	3.18009	3.07755
50LT1_bin.1	3.50205	16.6561	0.105902	49.2901	13.4133	0.966768	2.66028	14.0515	28.2559	1.03174	1.22917	0.346688	9.85996	3.54248	2.29253	1.33396	2.72313	0.134605	0.164081	4.69149	5.60558	0.357446	0.035986	0	0.067896	0.063662	0.064214	0.96233	0.035044	0.029306	0.145448	0.073067	0.061609	0.029339	0	0.112837	0	0.062798	0.012706	0.09322	0.043624	0.040457	0.107772	0.11968	0.034112	0.036507	0.047942	0.062726	0
48HT2_bin.20	0	0	9.76263	0.135434	0	0	0	0	0	0	0	0.879229	0	0	0	0.165394	0	0	0	0	0	2.93939	0.793787	0.827851	0.584489	0.709729	0.113886	0	0.653943	0.275917	0.470718	0.951566	0.967831	0.885384	0.278342	51.5169	0	0.308605	0.386662	0.320162	0.726201	2.07262	4.62643	0.806189	0	0	2.54947	1.35876	0.992933
48HT1_bin.12	12.6701	0	0.075746	0.297371	14.1971	0.134507	0.01831	0.046172	0.045758	0.151923	0.157406	12.3029	2.55171	370.355	0	0.064149	53.5684	5.35636	71.7861	0.064437	5.24742	0	0.052174	0.01864	0.05074	0.129851	0.116517	0.050895	0.073648	0.028743	0.050028	0.066611	0.033917	0.02453	0.050387	0.031047	0	0	0.018271	0	0.0401475	0.05334	0.025405	0.058832	1.33235	0.080893	1.38539	1.07993	1.55243
57LT1_bin.19	41.3222	0	0.406889	0	41.5329	2.11835	0	0	0.116173	34.5336	0	0	0	69.2457	0.499525	0	24.2764	67.3764	77.8912	5.65581	1.18037	0.48633	0.615935	0	0.210493	0.048643	0.155661	0	0.469075	0	0.202981	0.170917	0.199472	0	0.517408	0.329902	0	0.2349	0.24937	0.182504	0.195146	0.388186	0.224743	0.57258	0.279612	0.248646	0.464217	0	0.508845
41HT1_bin.12	0	0	0.675145	0.648499	1.38189	0	0	0	0	0	0	0	24.1042	0	0	3.71579	0	0	0	0	0	0.374952	0	0	0	0	0	0	0	0	0.595996	0	0	0	0	0	0	0.177946	0	0	0.830878	0	0	0	0.223266	0	0	0	0
70HT3_bin.2	0	0	0.17948	0	0	0	0	0	0	0	0	0	0	0	0	0.07881	0	0	0	0	0	0	0.152333	0.02107	0.078595	0.023037	0.296161	0	0.057304	0.012016	0	0.557792	0.009868	0	0.095289	0.048959	0	0	0.034821	0	0.00771	0.022816	0.036806	0.206468	0.315243	0.058813	14.0706	190.9	2.43651
T5WH_bin.4	0	0	0	0	0	0	0	0	0	0	0	0	0	0	0	0	0	0	0	0	0	0	0	0	0	0	0	0	0	0	0	0	0	0	0	0	0	0	0	0	0	0	0	0	0	0	0	0	0
40HT5_bin.14	1.38409	0	0	0	0.792256	0.369331	0	0.222093	0	0.238969	0	0.26963	0	0.522784	0	0	0.532365	0.269162	0.239014	0.436972	0	0.060277	39.6154	0	0.739089	0	4.20213	0.166178	2.71731	0.272203	4.40746	1.43925	0.671105	0	47.2741	0.44167	0	1.12065	0	0	0.091415	0	0.30184	9.03137	26.9979	7.93922	23.1409	4.41923	32.9075
35LT1_bin.1	0.31115	58.8793	7.40688	1.3085	0.528707	13.8484	0.082216	2.11021	0.256795	37.2092	85.5712	0.52396	8.34406	0.392523	1.67751	111.103	99.9414	21.7206	0.492792	0.1873	0.289698	5.73174	1.80041	0.150843	1.32265	0.923589	0.625402	0.378309	0.532998	0.495926	0.423986	0.482666	0.662877	0.7367	0.475435	0.602457	0.171144	0.333269	0.426071	0.203807	0.41742	1.75695	0.59703	0.865937	2.01853	1.01363	1.2872	1.57614	2.57103
37HT1_bin.14	3.14562	87.8253	5.11487	43.0838	0	10.4275	54.9038	1.33472	6.43651	5.59941	635.168	0.231305	40.9699	5.9756	0.995287	12.0373	0	0.082047	0.349628	0	2.11014	6.89493	0.650245	0.054987	0.341685	0.354565	0.246532	0	0.168594	0.053229	0.908206	0.046351	0.215003	0.253753	0.272567	0.055123	0	0.145134	0.493318	0.191065	0.112919	0.204044	1.46112	0.244046	0.678083	0.839696	0.120388	0.098759	0.414034
T5WWH_bin.7	0	0	0	0	0	0	0	0	0	0	0	0	0	0	0	0	0	0	0	0	0	0	0	0	0	0	0	0	0	0	0	0	0	0	0	0	0	0	0	0	0	0	0	0	0	0	0	0	0
32HT2_bin.8	0	0	0	1.4841	0	0	0	1.01557	20.0855	0	0.526662	10.4972	1.43752	0.021478	0	0.792778	0.233632	0	0	0.930963	0	0.042879	0.087447	5.48345	0.057053	4.98475	0.740435	6.98181	0.565184	0.413204	111.402	3.0488	12.3584	5.49461	4.46583	0.042465	3.11553	14.0113	1.46982	5.31118	4.62241	0.031503	18.9686	1.8974	1.32386	1.71134	0.067356	0.319669	0.348915
48HT2_bin.32	0	0	0	0	0	0	0	0	0	0	0	0	0	0	0	0	0	0	0	0	0	0	0	0	0.749797	0	3.56147	0	7.73667	0	0	46.3977	0.072262	0	0	27.5369	0	0	0.306256	0	0	0	0.068473	1.46528	0	0	0	1.86415	2.31655
13LT2_bin.12	0	0	0.943874	0	0	0	0	0	0	4.3303	4.48094	0	0	0	0	6.9835	0	0	0	0	0	0.980017	0	0	12.014	0	3.81318	0	0	0	0	0	0	0	0	0	0	0	0.120574	0	0	0	0	0	3.2208	0	5.90471	1.97582	9.05994
60HT2_bin.2	0	0	0	0	0	0	0	0	0	0	0	0	0	0	0	0	0	0	0	0	0	0.568834	31.2342	2.56181	13.6212	7.371	28.7533	0	4.0903	1.75248	0.244964	59.0818	17.5473	0.513407	3.81857	15.6533	12.2707	1.7265	4.70161	0.199675	0.085515	84.4316	2.25692	48.1416	1.14612	0.425176	20.6602	14.9844	11.7448
56HT3_bin.5	0	0	0	0	0	0	0	0	0	0	0	0	0	0	0	0	0	0	0	0	0	0	0.165385	0	0	6.47819	0	4.64083	0.223636	0	0.787908	0	0.139624	0.121598	0	0.282352	0	6.40513	0	0	1.08232	0.202449	0.183023	0.136252	32.2542	63.9866	0.422875	10.8607	8.13608
T1BSS4_bin.11	0	0	0	0	0	0	0	0	0	0	0	0	0	0	0	0	0	0	0	0	0	0	0	0	0	0	0	0	0	0	0	0	0	0	0	0	0	0	0	0	0	0	0	0	0	0	0	0	0
56HT3_bin.18	0	0	0	0	0	0	0	0	0	0	0	0	0	0	0	0	0	0	0	0	0	0	0	0	0	0	0	0	0	0	0	0	0	0	0	0	0	0	0	0	0	0	0	0	3.08468	0	0	0	0
55HT2_bin.11	0	0	0.015177	0.062704	0.033118	0	0.021946	0	0.01324	0	0.119121	0.728892	0	0	0	0	0	0	0	0	0	0.042407	0.285217	0.070532	9.62718	3.10606	0.336318	4.15182	0.431094	0.272011	23.1922	0.065872	18.4938	1.04688	57.4567	0.122874	0	2.33448	0.163826	213.116	17.649	0.047191	0.136156	8.09597	2.00836	8.17302	0.126473	0.12775	7.69038
42LT2_bin.2	0	0	2.61787	0.9253	0	0	0	0	0	0	0	1.97434	95.3553	0	0	0.368038	0	0	0	0	0	0.351919	0.86886	1.05317	1.74552	0.307877	2.766	2.49202	1.59344	6.34078	0.202346	1.23355	1.23307	0	14.0872	1.25614	9.33082	6.1007	0.20254	5.77838	34.2619	0.444484	0.348078	0	8.85623	0.880175	26.1663	1.6622	2.23334
37HT2_bin.17	0	0	0	1.08742	0	0	0	0	0	0	0	0	0	0	0	0	0	0	0	0	0	0	17.0848	35.5078	14.5248	20.2338	13.4178	0	12.6129	1.97398	0.245463	0	32.5886	3.84849	37.9557	6.82473	0	15.4637	14.728	3.35286	3.21937	8.51697	0.366976	16.6058	10.329	6.85372	16.1095	10.6179	15.113
T1W_bin.5	0	0	0	0	0	0	0	0	0	0	0	0	0	0	0	0	0	0	0	0	0	0	0	0	0	0	0	0	0	0	0	0	0	0	0	0	0	0	0	0	0	0	0	0	0	0	0	0	0
48HT5_bin.13	0	0	0.074276	17.8462	0	0	0	0	0	0	0	0	4.9339	0	0	3.82417	0	0	0	0	0	0	0.917692	0	1.11318	0	0.966409	0	0	0	0	0	0.86563	0	12.4611	0	0	0	0.206957	0	0	0	0	0	7.21037	5.34029	8.78519	5.36863	11.8347
8LT4_bin.8	0	0	0	0	0	0	0	0	0	0	0	0.080592	0	0	0	0	0	0	0	0	0	0	0	0	0.043156	0	0	0	0.013095	0	0	0	0	0	0.034744	0.021957	0	0	0	0.037761	0.014611	0.034153	0	0	0.061345	0.172394	0.096033	0.092801	0.156
14LT5_bin.12	0	0	0	0	0	0	0	0	0	0	0	0	0	0	0	0	0	0	0	0	0	0	0	0	0	0	0	0	0	0	0	0	0	0	0	0	0	0	0	0	0	0	0	0	0	0	0	0	2.26302
T4WL_bin.7	0	0	0	0	0	0	0	0	0	0	0	0	0	0	0	0	0	0	0	0	0	0	0	0	0	0	0	0	0	0	0	0	0	0	0	0	0	0	0	0	0	0	0	0	0	0	0	0	0
14HT2_bin.7	1.7323	2.51366	0.169513	28.1943	13.6836	4.02081	0.170997	22.345	30.7895	7.11172	2.50214	61.346	3.11677	13.3717	4.75378	2.17835	8.3938	0.52002	0.50568	43.0303	9.75849	6.18474	31.6903	55.9918	86.3041	8.41705	60.7986	21.6772	6.83694	11.5763	15.0843	25.0773	7.04562	16.5967	15.4305	24.083	23.1364	2.87477	0.240443	2.3389	5.08848	9.06802	49.9858	15.6567	7.72318	9.52817	3.53298	6.65058	14.2506
23LT2_bin.16	0	0	0	0	0	0	0	0	0	0	0	0	0	0	0	0	0	0	0	0	0	0	19.9332	0	0	14.3357	4.66384	0	0	0	0	0	0	2.11306	0.069683	2.66522	0	0	16.5303	0	0	13.5131	0.955896	4.60224	4.88966	1.88707	9.41404	16.3583	2.46221
22LT2_bin.11	0	0	0.071702	0	0	0	0	0	0	0	0	0	0	0	0	0	0	0	0	0	0	0.083498	0	0	0.03097	0	0.523195	0	0.530343	0.154636	0.056559	36.758	0.082056	0	0.048954	0.750304	0	0.07942	0.063027	0	0	7.26595	0.077011	0.118648	0	0	6.15855	0.838777	2.2986
T2WWL_bin.2	0	0	0	0	0	0	0	0	0	0	0	0	0	0	0	0	0	0	0	0	0	0	0	0	0	0	0	0	0	0	0	0	0	0	0	0	0	0	0	0	0	0	0	0	0	0	0	0	0
21HT3_bin.5	0	0	0.378222	0.411422	0	0	0	0	0	0.168272	0	0	0	0.073679	0	0.184439	0	0.244222	0	0	0	0.15711	0.567546	0	0.338198	0.389994	0.646421	0.069319	0.75158	0.325028	0.126853	1.32779	0.16866	0.158697	0.319777	0.413798	0	0.123274	0.170632	0	0.131766	2.71475	0.208352	0.276581	2.59941	4.28508	19.065	15.0207	114.138
56HT2_bin.31	0	0	0	0	0	0	0	0	0	0	0	0	0	0	0	0	0	0	0	0	0	0	0	0	2.82063	3.86603	0	0.85411	11.9319	6.29884	15.1322	0	14.3678	1.87933	3.44201	4.92644	0	6.32924	1.09889	3.04112	18.2315	2.08628	4.93359	1.42179	0	0	0	0	0
60HT1_bin.14	0	3.63735	0	0	5.36816	0	0.383733	0.610603	0.527099	0.19417	0	0.084098	0.183745	0.027962	0	0	13.1617	0	0.207728	303.514	0.082207	0	0	0	0	0	0	0	0	0	0	0	0	0	0	0.019819	0	0	0	0	0.019185	0.0162915	0	0	0.04273	0.092918	0	0	0.067589
T5WL_bin.5	0	0	0	0	0	0	0	0	0	0	0	0	0	0	0	0	0	0	0	0	0	0	0	0	0	0	0	0	0	0	0	0	0	0	0	0	0	0	0	0	0	0	0	0	0	0	0	0	0
32LT2_bin.34	0	0	0	0	0	0	0	0	0	0	0	0	0	0	0	0	0	0	0	0	0	0	21.868	14.9791	8.92679	0.210009	1.54562	0.142452	0.526526	0.666538	0.597041	0	4.9402	5.07883	19.3495	0.579468	0	2.96609	2.34939	0.23441	2.44313	5.37688	0.19283	27.8898	7.14601	2.90477	2.07008	7.58094	16.0751
14HT1_bin.6	51.6839	0	163.884	3.62476	0.196191	6.42809	0	0	0	60.627	28.8972	0.052962	92.3337	0	50.2839	0	0.996449	0.163214	0	0	11.7833	0.710643	0	0	0.146814	0.141181	0	0	0.067539	0.096715	0.152336	0.081046	0	0.552454	0	0.08742	0.198064	0	0.108821	0	0.034063	0.167211	0.334658	0	0.256862	0	0.064309	0	0.078229
T1SZ1_bin.3	0	0	0	0	0	0	0	0	0	0	0	0	0	0	0	0	0	0	0	0	0	0	0	0	0	0	0	0	0	0	0	0	0	0	0	0	0	0	0	0	0	0	0	0	0	0	0	0	0
T4WWH_bin.1	0	0	0	0	0	0	0	0	0	0	0	0	0	0	0	0	0	0	0	0	0	0	0	0	0	0	0	0	0	0	0	0	0	0	0	0	0	0	0	0	0	0	0	0	0	0	0	0	0
61HT1_bin.13	0	0.415486	4.24233	14.5615	16.3397	0	0	0	14.5781	0	9.67489	1.26024	0.131126	19.8343	0	0	0	0.09613	31.5313	0.078951	63.1762	4.26142	0	0	0	0	0	0	0	0	0	0	0	0	0	0	0	0	0	0	0	0	0	0	0	0	0	0	0
12LT2_bin.6	15.5436	7.50654	84.6177	13.167	1.16834	1.19364	0	0.10103	0.231729	25.8319	6.29187	3.24616	15.5649	0.444742	0.476997	218.138	46.1488	73.8575	1.86593	0.187881	0.806104	48.2326	4.48346	0.065436	0.833183	2.6057	9.90009	0.73709	1.72018	25.8037	0.307646	1.19288	1.55999	0.420984	3.14014	15.8264	0.413349	1.50441	2.82221	1.5088	5.67931	15.759	0.355408	3.44197	3.47902	1.84361	26.0157	5.83026	14.2096
14LT1_bin.10	0	0	1.22329	2.61623	13.3437	33.5397	14.0132	17.4206	12.3864	2.38226	0.366989	1.45745	9.51439	16.7667	38.6565	2.23425	8.04079	0	44.6982	67.2774	0.130012	3.58098	0	0	0.312379	0	0	0	0	0	0	0	0	0	0	0	0	1.006	0	0	0.192131	0	0	0	0	2.7507	0	0	0.098496
52LT5_bin.2	0	0	0	0	0	0	0	0	0	0	0	0	0	0	0	0	0	0	0	0	0	0	0	0	0	0	0	0	0	0	0	0	0	0	0	0	0	0	0	0	0	0	0	0	0	0	1.45738	0	0.975494
T5WL_bin.9	0	0	0	0	0	0	0	0	0	0	0	0	0	0	0	0	0	0	0	0	0	0	0	0	0	0	0	0	0	0	0	0	0	0	0	0	0	0	0	0	0	0	0	0	0	0	0	0	0
T3WWL_bin.9	0	0	0	0	0	0	0	0	0	0	0	0	0	0	0	0	0	0	0	0	0	0	0	0	0	0	0	0	0	0	0	0	0	0	0	0	0	0	0	0	0	0	0	0	0	0	0	0	0
55HT4_bin.9	0	0	0	0	0	0	0	0	0	0	0	0	0	0	0	0	0	0	0	0	0	0	0	0	0	0	0	0	0	0	0	0	0	0	0	0	0	0	0	0	0	0	0	0	4.02058	0	3.5743	0	0.793806
T4WL_bin.4	0	0	0	0	0	0	0	0	0	0	0	0	0	0	0	0	0	0	0	0	0	0	0	0	0	0	0	0	0	0	0	0	0	0	0	0	0	0	0	0	0	0	0	0	0	0	0	0	0
14LT2_bin.16	0	16.0372	9.66965	4.25868	3.09033	0	4.26442	9.38201	9.92695	21.2993	2.85953	5.55655	19.4852	0	0	23.7904	12.214	0	0	0	0	31.7111	1.64437	0	17.3755	12.1411	0	2.15058	2.37994	1.44807	0.497154	0	1.20806	0.917237	0	6.63696	0	2.84245	10.9521	7.02994	0	9.28811	0	10.5975	10.2893	8.59621	11.3933	6.31683	5.80342
T4WL_bin.1	0	0	0	0	0	0	0	0	0	0	0	0	0	0	0	0	0	0	0	0	0	0	0	0	0	0	0	0	0	0	0	0	0	0	0	0	0	0	0	0	0	0	0	0	0	0	0	0	0
55HT1_bin.10	211.938	99.2174	61.0233	144.879	164.242	119.42	13.1255	81.8251	126.306	183.181	51.552	132.522	17.5162	63.3998	52.4781	73.797	89.3195	202.559	101.676	120.753	108.057	53.3174	13.1169	0.743165	6.36304	1.79623	54.802	0.009438	24.5761	0.146565	0.194826	6.33589	5.74196	0.200076	2.95484	9.968	0	0	7.21549	0.426084	0.044795	4.77923	0.39748	26.3658	0.105624	0	0	0.106771	9.19716
32LT4_bin.4	0	0	0	0	0	0	0	0	0	0	0	0	0	0	0	0	0	0	0	0	0	0	9.01782	30.311	8.39558	1.30452	2.15141	4.52647	12.8734	1.82685	8.03228	5.39171	22.242	8.95312	46.0511	2.96158	0	2.83681	4.99716	13.9599	9.13741	0.996237	9.69952	50.5351	14.1104	21.4117	0.965494	1.52506	2.48008
61HT1_bin.2	0.512054	19.2826	0.031338	0.162194	5.14576	0.102387	0.088613	4.84652	14.101	0.018265	0.040767	0.02667	0.015392	0.108146	0.239498	0.022897	0.017961	0.035262	50.9928	9.88746	308.678	0	0.006756	0	0.012082	0	0.015019	0	0	0.008801	0.011606	0.016958	0.007869	0.011114	0	0.016743	0	0.007543	0	0.008469	0.002025	0.004746	0	0	0	0.005762	0.021538	0	0.012854
12LT1_bin.4	0	0	0.474796	0.106714	0	0	1.97548	1.58813	5.12763	0	0.418771	0	0.549299	0.07795	0	0	0.724794	0	0.106778	0.201924	0.399858	0.131327	0.045681	0	0	0	0	0	0	0	0.048077	0.092929	0.057526	0	0	0.063284	0	0	0	0	0	0.116321	0.079776	0	0.046339	0	0	0	0
32HT2_bin.20	0	0	0	0.330783	0.092134	0	0.305448	0.313932	0.644564	0.043467	0	0.099276	0.382337	0.114316	0	0.170606	0.179489	0.245143	0.064285	0.251276	0	0.322065	2.08764	2.07805	3.00272	1.77638	3.07743	16.4958	3.10274	6.85821	101.484	0.291912	6.91076	11.5938	3.37002	1.87037	0.198702	0.679002	13.2858	11.0009	61.6599	0.666499	19.5359	7.61031	13.5848	33.9881	1.3518	3.43961	5.60189
24HT1_bin.27	39.8782	307.236	0.51957	0.29655	2.9915	6.06081	785.678	99.0839	63.5257	4.6672	755.852	0.104489	0.090721	0.398124	7.55508	0.354064	1.48558	0.109951	6.65591	9.05977	0.890318	0.415955	0.03018	0.026976	0.023145	0.018179	0.058246	0	0.067072	0.022777	0.05534	0.061717	0.046618	0.009597	0.040891	0.075494	0.043216	0.026603	0.006763	0.028008	0.009202	0.098135	0.054236	0.031305	0.019069	0.040008	0.119855	0.072465	0
31HT1_bin.3	0	0	0	0	0	0	6.75342	41.3798	20.0499	0	0	0	0	0	0	0	0	0	0	0	0	0	0	0	0	0	0	0	0	0	0	0	0	0	0	0	0	0	0	0	0	0	0	0	0	0	0	0	0
32HT2_bin.6	0	0	0	1.68192	0	0	0.4008	1.69887	2.53609	0	0	0.207965	5.31596	0.089291	0	1.39436	0.270012	0	0	0.545515	0	1.60896	5.09874	102.654	17.706	17.6391	0.856111	9.5737	48.3069	24.3354	111.997	8.4238	76.2661	48.0215	26.9154	3.68151	1.24047	14.7816	24.3609	70.8067	114.087	6.73555	69.7752	20.2083	16.9169	47.4614	2.94693	4.01701	18.2987
70HT1_bin.4	0	0	0	0	0	0	0	0.003914	0	0	0	0.036363	0	0	0	0.006565	0	0	0	0	0	0.009096	0	0	0	0	0	0	0	0	0	0	0	0	0	0	0	0	0	0	0	0	0	0	0	0	0	0	0
35HT5_bin.1	0	0	0	0	0.87931	0	0	0	0	0	0	0.75389	0.533417	0.343669	0	0	0	0	0	0.258451	0	0.311675	1.82821	0	0	0	0	0	0	0	0	0	0	0	0.767444	0	0	0	0	0	0	0	0	0	2.52112	0.706526	1.6463	0	6.1301
24HT2_bin.17	0	0	0	0	0	0	0	0	0	0	0	0	0	0	0	0	0	0	0	0	0	0	0	0	0	0	0	0	44.6084	7.33812	0	0.820869	0.142284	0	0	0.236405	0	0	0	0	0	0	0	0.851576	0	0	6.14848	0	0.513794
12LT2_bin.18	0	0	0	0	0	0	0	0	0	0	0	0	0.146274	0	0	0	0	0	0	0	0	0	0	0	0.045797	0	0	0	0	0	0	0.041597	0	0	0	0	0	0	0.11505	0	0	0	0	0	0	0	0	0	0
T4WH_bin.7	0	0	0	0	0	0	0	0	0	0	0	0	0	0	0	0	0	0	0	0	0	0	0	0	0	0	0	0	0	0	0	0	0	0	0	0	0	0	0	0	0	0	0	0	0	0	0	0	0
4LT4_bin.26	0	0	0	0	0	0	0	0	0	0	0	0	0.669063	0	0	0	0	0	0	0	0	0	75.8446	83.6319	4.3186	23.2273	5.29511	26.4117	2.56082	3.99385	131.422	0.553021	24.5388	7.24002	11.9485	3.33438	30.5405	17.756	2.71277	4.571	9.04943	0.626255	30.2783	4.34891	79.932	100.618	11.2169	31.5374	30.8827
T3WWH_bin.2	0	0	0	0	0	0	0	0	0	0	0	0	0	0	0	0	0	0	0	0	0	0	0	0	0	0	0	0	0	0	0	0	0	0	0	0	0	0	0	0	0	0	0	0	0	0	0	0	0
37HT1_bin.3	0.161812	9.28983	0.598571	13.6891	120.259	1.76648	33.5648	1.36565	13.1362	16.4162	327.177	0.036487	0.051887	17.225	13.733	1.00612	19.3031	77.5819	3.12333	62.7693	27.7427	0.459141	0.015167	0	0.018893	0	0.02675	0	0.032079	0.014365	0	0.016367	0.02652	0	0	0.02165	0.031343	0	0	0	0.013023	0.031796	0.020444	0.015862	0.029287	0	0	0	0.021712
48HT1_bin.24	11.7132	0	3.87267	0	3.14423	2.65062	0	0	0	1.45795	0	0	0	34.6806	0	0	2.4474	4.9874	4.35724	0.70154	26.7735	0	0.976181	0	0.267616	0	3.2338	0	0	0	0	0	0	0	0	0.285496	0	0	0.332707	0	0	0	0.032948	0	0	0	0	0	0
T1BSS4_bin.2	0	0	0	0	0	0	0	0	0	0	0	0	0	0	0	0	0	0	0	0	0	0	0	0	0	0	0	0	0	0	0	0	0	0	0	0	0	0	0	0	0	0	0	0	0	0	0	0	0
52LT3_bin.3	0	0	0	0	0	0	0	0	0	0	0	0	0	0	0	0	0	0	0	0	0	0	6.46646	2.55464	0	0	0	0	27.1191	1.15244	0	3.53228	0	0	34.5247	0	0	8.50666	0	0.122066	0.108039	0	0	0	0	0	0	0	2.51851
32HT1_bin.18	137.54	68.6613	78.7242	3.38155	45.6245	29.9733	14.5661	57.3756	163.567	3.90053	55.8501	3.43559	0.565925	7.56093	11.0954	1.00604	6.56428	10.9969	161.908	92.6449	274.92	3.729	0	0	0.935318	0	0.118547	0	0	0	0	0.677126	0	0	0	0	0.106141	0	0.097631	0	0.03791	0	0	0	0	0	0	0	0
24LT5_bin.2	0	0	0	0	0	0	0	0	0	0	0	0	0	0	0	0	0	1.10588	19.6837	0	0	0	0	0	0	0	0	0	0	0	0	0	0	0	0	0	0	0	0	0	0	0	0	0	0.464078	0	9.94158	0	4.40355
12LT2_bin.2	0	15.8315	4.9078	0	2.0722	2.00934	0	0	1.15123	3.24404	0	0	0	12.9516	14.0736	0.915681	0	0.071032	0	0	0	0	0	0	0	0	0	0	0	0	0	0	0	0	0	0	0	0	0	0	0	0	0	0	0	0	0	0	0.666897
14LT1_bin.14	0	0	0	0	2.33503	0	0	0	0.719111	0	120.204	0	0	0	0	0	0	0	2.70752	0	0	0	0	0	0	0	0	0	0	0	0	0	0	0	0	0	0	0	0	0	0	0	0	0	0	0	0	0	0
23LT2_bin.28	0	0	0	0	0	0	0	0	0	0	0	0	0	0	0	0	0	0	0	0	0	0	0	0	0	0	0	0	0	0	0	0	0	0	0	0	0	0	0	0	0	0	0	0	0	0	0	0	0
4LT4_bin.38	0	0	1.02451	0	0	0	0	0	0	0	0	0	0	0	0	0	0	0	0	0	0	0	7.39219	0	10.7955	8.19993	4.92742	3.13576	3.19964	6.25468	1.12507	5.47863	2.3685	4.91784	2.97249	7.3884	0	4.46863	3.95888	0.276625	3.26551	8.45963	6.67433	6.2049	18.8583	1.83518	10.6258	9.90154	8.26056
70HT2_bin.10	0	0	0	0	0	0	0	0	0	0	0	0	0	0	0	0	0	0	0	0	0	0	5.09138	0	27.4281	0	2.89124	0	1.71679	2.59299	0	0	0	0	0	3.44065	0	0	13.3184	0	0.00534	31.8228	0	42.8645	0.437997	1.13305	7.18564	17.1389	9.16587
70HT1_bin.9	0.112023	3.0195	46.3373	8.61552	0.038955	1.65285	0	2.65236	0	6.58339	17.5347	47.678	4.25426	4.10148	0	11.1677	21.1309	5.67583	0.052439	3.37767	0	260.325	0.514784	0.117744	4.12347	0.288516	16.8882	0.03235	4.77974	0.306414	18.7591	15.4858	4.91643	1.10987	0.409351	0.629169	0.305128	0.027576	0.932485	0.135574	0.042939	0.244043	6.13669	17.1221	1.29821	2.03861	3.57023	1.63396	1.58362
T4SZ2H_bin.1	0	0	0	0	0	0	0	0	0	0	0	0	0	0	0	0	0	0	0	0	0	0	0	0	0	0	0	0	0	0	0	0	0	0	0	0	0	0	0	0	0	0	0	0	0	0	0	0	0
48HT2_bin.3	0	0	0	0	0	0	0	0	0	0	0	0	0	0	0	0	0	0	0	0	0	0	0.368218	0	0.131274	0	12.0358	0	1.66917	0	0.818643	18.9758	0.072033	0	0.311721	43.8601	0	0	0.322428	2.24161	0.582768	2.91709	0	2.52086	0.586347	0	12.5911	8.30672	3.8595
57LT2_bin.11	0	0	0	0	0	0	0	0	0	0	0	0	0	0	0	0	0	0	0	0	0	0	0	0	0	0	0	0	0	0	0	6.75228	0	0	0	0	0	0	0	0	0	0	0	0.379981	0	0	9.61302	2.45914	0
T1SZ2_bin.2	0	0	0	0	0	0	0	0	0	0	0	0	0	0	0	0	0	0	0	0	0	0	0	0	0	0	0	0	0	0	0	0	0	0	0	0	0	0	0	0	0	0	0	0	0	0	0	0	0
22LT4_bin.11	0	0	0	0	0	0	0	0	0	6.41027	0	0	0	0	0	0	0	0	0	0	0	0	2.307	1.62635	4.52866	3.04782	8.27214	1.86159	1.12443	4.68792	0	54.6885	1.53522	2.0119	25.4287	4.80107	0	2.19674	33.707	1.71565	2.6898	7.01881	0	10.7088	3.33135	5.34806	3.51397	2.89152	3.0153
35HT2_bin.1	0	0	0	0	0	0	0	0	0	0	0	0	0	0	0	0	0	0	0	0	0	0.746883	1.55488	0	0.784898	0	1.28552	0	1.66324	0.141205	0	51.3566	0.40303	0.099037	1.10272	2.18369	0	0.387715	0.166882	0	0.943295	3.14552	0.788473	1.17935	1.859	0.083751	2.94672	1.32451	2.77329
31HT1_bin.17	26.3019	17.3428	0	13.1985	19.6639	6.75286	213.443	102.43	46.9643	21.1487	15.5808	4.74064	18.0101	21.2803	5.67057	13.1426	92.1031	7.04044	12.4422	14.4217	7.72594	35.083	0	0	0	0	0	0	0	0	0	0	0	0	0	0	0	0	0	0	0	0	0	0	0	0	0	0	0
T1W_bin.8	0	0	0	0	0	0	0	0	0	0	0	0	0	0	0	0	0	0	0	0	0	0	0	0	0	0	0	0	0	0	0	0	0	0	0	0	0	0	0	0	0	0	0	0	0	0	0	0	0
37HT2_bin.20	0	0	0	0	0	0	0.398942	0.081673	0.185639	0	0	0	0	0	0	0.359937	0	0	0	0	0	0.100763	5.99497	41.7521	39.8509	10.0095	20.2532	33.0012	8.89175	22.4276	11.163	0	52.1838	3.77742	37.6643	1.00532	0.662264	0.242946	8.54596	1.70754	1.47643	3.92693	5.38761	1.82389	8.11039	20.5163	1.1528	2.45634	7.75133
50HT4_bin.9	0	0	0	0	0	0	0	0	0	0	0	0	0	0	0	0	0	0	0	0	0	0	0	0	0	0	0	0	0	0	0	0	0.991374	0	0	2.37291	0	0	0.399642	0	0	0	0	0	1.37906	0	0	0	0
56HT4_bin.2	0	0	0	0	0	0	0	0	0	0	0	0	0	0	0	0	0	0	0	0	0	0	0	0	0.010876	0	0	0	0.121132	0	0.03302	0	0.069742	0	0	0.167675	0	0.096524	0.013271	0	0.040074	0.112392	0.027944	0.085203	18.8872	70.2095	0.089514	0.178559	0.914066
T2BS01L_bin.3	0	0	0	0	0	0	0	0	0	0	0	0	0	0	0	0	0	0	0	0	0	0	0	0	0	0	0	0	0	0	0	0	0	0	0	0	0	0	0	0	0	0	0	0	0	0	0	0	0
50LT3_bin.20	0	0	0	0	0	0	0	0	0	0	0	0	0	0	0	0	0	0	0	0	0	0	0.465468	0.279245	0.157086	0.48832	0	0.624676	6.34073	0.211082	0.763295	0	95.7202	19.2149	0.402538	7.55435	0	4.26103	0.327388	4.69823	0.523903	0.083379	0	1.22653	16.9213	22.9189	0	0.226574	27.63
24HT1_bin.21	0	0	0	19.7905	0.707554	0.03209	132.597	0.630233	0.051387	0	102.942	2.68254	141.392	0.105556	0	13.3115	1.01044	0	0.032649	0	0	0.357615	0	0	0	0	0	0	0	0	0	0	0	0	0	0	0	0	0	0	0	0	0	0	0	0	0	0	0
21HT2_bin.6	0	0	0	0	0	0	0	0	0	0	0	0	0	0	0	0	0	0	0	0	0	0	0	0	0.039298	0	77.8833	0	0	0	0	0	0.60403	0	4.78363	0	0	0	0.088839	0	0.134761	0.781029	0.13184	12.5943	0.720347	0	1.98774	0	0.208872
22LT1_bin.5	17.4471	5.9017	0.242025	9.20505	11.8467	4.85292	31.0566	9.37846	12.8216	12.8106	3.21797	2.26494	0	25.8704	5.45487	0.79522	6.81414	0	3.71756	8.51582	30.5061	1.64526	0	0	0.138648	0	0	0	0	0	0	0.401603	0	0	0	0.30333	0	0	0	0.195299	0.488789	0	0	0	0	0	0	0	0
70HT1_bin.29	1.10932	18.6355	136.212	2.49156	2.08331	4.77625	0.355271	0.019094	4.65555	77.5751	12.483	33.0201	25.2958	6.23746	37.8153	60.323	34.9295	10.533	0.256051	0.132277	10.8309	116.568	0.974879	0	0.498417	2.52726	2.57839	0.027639	0.690945	0.047377	0.679849	4.97073	0.391684	1.03881	2.93226	0.412774	0	0.11176	1.75118	0.125634	1.48739	1.75738	0.488961	2.40713	0.623714	0.331194	2.25436	0.517806	0.874235
70HT1_bin.1	0	0	0.023057	0	0.029057	0	1.22431	46.2792	0	0.533467	0	0.954386	0	0	0.405792	0	0.920343	0.028068	0	0	0	143.831	0.17027	0	0.014053	0	0	0	0	0.021006	0	0	0.007889	0	0.033463	0.007442	0	0	0	0	0.008806	0.012227	0	0	0.012546	0.017309	0	0	0.052689
14LT2_bin.11	0	0	0	0	0	0	0	0	0	0	0	0	0	0	0	0	0	0	0	0	0	0	0	0	0.042774	0.141752	0	0.067005	0.073943	0.261312	0.290195	0	0	0.240059	0.168618	0.031974	0	0	0.088046	0	0.033108	0.236815	0.185572	0.250398	0.123021	0.282775	0.619408	0	0.361397
T2SZ2L_bin.1	0	0	0	0	0	0	0	0	0	0	0	0	0	0	0	0	0	0	0	0	0	0	0	0	0	0	0	0	0	0	0	0	0	0	0	0	0	0	0	0	0	0	0	0	0	0	0	0	0
T4WL_bin.3	0	0	0	0	0	0	0	0	0	0	0	0	0	0	0	0	0	0	0	0	0	0	0	0	0	0	0	0	0	0	0	0	0	0	0	0	0	0	0	0	0	0	0	0	0	0	0	0	0
61HT1_bin.11	1.82214	0	0	0	0	0	1.52228	0	0	0	0	0	0	0	0	0	0	0.482063	18.0569	0	76.0737	0	0	0	0	0	0	0	0	0	0	0	0	0	0	0	0	0	0	0	0	0	0	0	0	0	0	0	0
12LT2_bin.15	0	6.39146	0	0	0	0	2.00039	0.410857	0	0	0	0	8.01394	0	0	2.30055	0	0	0	0	0	1.27518	0	0	0.918705	0	0	0	0	0	0	2.03058	0	0	0	0	1.16596	0	0	0	0	0	0	0	0	0	0	0	0
T2WWL_bin.5	0	0	0	0	0	0	0	0	0	0	0	0	0	0	0	0	0	0	0	0	0	0	0	0	0	0	0	0	0	0	0	0	0	0	0	0	0	0	0	0	0	0	0	0	0	0	0	0	0
50LT3_bin.10	0	0	0	0	0	0	0	0	0	0	0	0	0	0	0	0	0	0	0	0	0	0	0.28836	0	6.40457	2.72505	0	0.508603	0.236857	3.02934	2.24538	0	0	5.43506	1.80263	0.092061	0	0	1.70701	0	5.37344	0.323078	0	0	5.9031	26.009	3.02666	10.335	1.8434
48HT2_bin.11	0	0	0	0	0	0	0	0	0	0	0	0	0	0	0	0	0	0	0	0	0	0	3.52653	0	0.279248	17.376	2.79276	0	0.957034	0.036165	0	0.069558	0.030706	0.362106	2.20631	114.642	0	0	0.640733	0.022342	0.044797	10.7081	10.2251	0.795681	2.25852	0.547328	6.64954	5.43476	3.0247
12LT2_bin.17	79.9922	6.96269	1.1948	54.3441	47.1904	11.2988	2.70242	24.563	16.1239	22.6809	3.06848	0.376269	0.070809	32.4335	2.25227	0.088337	20.8528	15.2722	8.84835	22.3068	145.407	0.678083	0.137714	0.032816	0.010066	0.117635	0.768984	0.005392	0.182553	0.030833	0.017199	0.535518	0.158231	0.01947	0.005733	0.21337	0	0.023426	0.005687	0.260719	0.066364	0.045092	0.043101	0.274268	0.021289	0.031302	0.102661	0.045421	0.05716
T4WL_bin.9	0	0	0	0	0	0	0	0	0	0	0	0	0	0	0	0	0	0	0	0	0	0	0	0	0	0	0	0	0	0	0	0	0	0	0	0	0	0	0	0	0	0	0	0	0	0	0	0	0
56HT2_bin.7	0	0	0.040491	0.082217	0	0	0	0	0	0.038783	0	0	0.019904	0.050585	0	0	0	0.002144	0	0	0	0.021182	0.166883	0	0.189466	0.104202	0.386077	2.76214	0.107933	0.12834	0.11298	0.06094	0.044532	0.157607	0.461037	0.08412	0	0.139383	0.147547	0.331693	92.0679	0.303037	17.2672	0.17547	0.502688	0.807585	0.748021	0.663893	0.627364
24HT1_bin.8	34.7583	0.5842	6.17685	13.9115	129.251	106.12	280.92	43.7054	41.0332	25.5539	60.1646	52.0375	2.58565	101.283	120.654	7.47108	57.5711	6.52784	23.0259	3.13118	268.274	2.08234	0	0.769556	0.091686	0.078887	0	0.45395	0.11738	0	0.675371	4.30837	0.39104	3.3372	0	0.459777	0.608028	0	0.323766	0.738714	0.232319	0.058547	0.380429	0.147641	0	0	0	0	0
42LT1_bin.6	0	0	0.231525	0.245993	0	0	0.111045	0	14.7211	0	3.99634	35.2532	256.407	0	0	0.217117	0	0	0	0	0	0.349628	1.95325	10.7579	0.17314	5.30026	1.7891	0.389869	6.51631	0.293437	1.24731	0.300789	1.38586	2.78512	1.421	17.9843	2.66989	2.01373	0.259085	5.42947	2.17274	0.577809	2.71286	1.85506	5.26143	3.73264	2.0898	7.73566	4.43453
13HT2_bin.1	0	0	0.579433	0	0	0	0	0	1.85629	0	0	13.7207	48.0291	0	0	1.22917	0.300305	0	0	0	0	2.05013	48.3987	226.676	3.73618	60.8862	2.65513	84.2194	28.3554	4.13327	51.923	0	21.342	20.6712	9.81287	32.7531	19.6169	91.1449	4.91457	11.0711	14.7957	10.2145	31.0574	17.2572	62.8252	75.2829	11.6837	32.5272	47.0409
32LT1_bin.8	0	0	0	0	0	0	0	0	1.22851	0	0	0	0	0	0	0	0	0	0	0	0	0	0	0	0	0	0	0	0	0	0	0	0	0	0	0	0	0	0	0	0	0	0	0	0	0	0	0	0
48HT1_bin.31	0	0	0	0	0	0	0	0	0	0	0	0	0	38.0159	0	0	0	0	0	0	0	0	0	0	0	0	0	0	0	0	0	0	0	0	0	0	0	0	0	0	0	0	0	0	0	0	0	0	0
13LT3_bin.2	0	0	0	0	0	0	0	0	0	0	0	0	0	0	0	0	0	0	0	0	0	0	8.22738	37.4187	2.38541	9.14019	2.53808	8.6974	20.2668	3.38293	11.2965	1.03647	23.9989	15.907	14.3392	6.55476	6.65885	19.767	1.38392	4.73524	21.7568	0.612495	8.03245	6.21004	19.5438	32.7228	4.61362	21.809	21.2865
35HT1_bin.3	0.315925	87.7363	1.25791	0.214071	0.593901	24.735	1.40672	0.219712	0.419083	433.917	1.45949	0.071483	0.265013	0.218887	0	0.965157	3.06855	2.26976	0.923233	1.05981	2.8969	0.153631	0.118346	0.066767	0.027973	0.05917	0.082749	0.021418	0.127499	0.039759	0.147664	0.167997	0.144179	0	0.030733	0.137606	0.049717	0.037451	0.026518	0.04143	0.021128	0.201131	0.141332	0.053624	0.044099	0.050826	0.184794	0.066496	0.06715
14HT1_bin.8	0.107242	0	159.319	0	0.056702	0	0.04693	0.066684	0.045337	0.061007	0.931346	0	0.206385	0	0	0.076743	0	0.516057	0	0	0	0.079741	8.53374	0.140829	0.701383	6.29966	24.6343	0	5.25675	0.170335	0.055802	0.072023	2.13951	0.813998	6.16633	0.31483	0.140046	0.564789	1.04463	0.28948	0.203472	0.277467	1.06747	4.98174	3.92038	0.39346	5.89002	3.12348	9.49188
37HT2_bin.6	0.340429	0.525146	0.701596	0.16903	0.259261	0.024382	0.083387	0.215705	0.152379	0.180278	0.086503	0.100107	0.217979	0.187233	0.214873	0.168386	0.415749	0.262416	0.149455	0.310413	0.115423	0.311141	98.6073	0.238178	41.8059	16.3232	148.899	0.072663	12.4928	1.37214	0.361409	1.01209	91.6492	2.95408	55.1808	75.6221	0.031208	1.54825	32.4865	3.29919	0.403183	4.23777	0.40833	62.9302	9.46405	1.70725	2.19586	6.73573	3.86599
23LT2_bin.4	4.13598	20.1816	30.6483	20.2325	3.24955	0	0	0	0.235209	0	0	12.3473	0	3.76679	20.7064	1.5889	0	0	4.00511	2.99799	7.05158	1.04998	0	0	0	0	0	0	0	0	0	0	0	0	0	0	0	0	0	0	0	0	0	0	2.5995	0	1.44395	2.48498	0
70HT2_bin.2	0	0	0	0.067193	0	0	0	0.046254	0.124778	0.052187	0	0	0.162219	0.084913	0	0.092662	0	0.064061	0.068678	0.178332	0	0.191333	17.1602	0.221772	0.121555	0.208568	171.958	0.023258	73.3206	0.070968	0.241549	3.17725	5.48618	0.162157	0.95016	69.7348	0	2.50157	10.4158	0.19596	0.151222	44.5038	0.227174	180.029	3.17464	6.06776	16.4446	10.0179	2.57502
31HT1_bin.26	0	0	0	29.678	0	0	0	72.154	44.0374	0	0	35.4737	4.53668	0	0	0	0	0	0	0	4.14708	0	0	0	0.215584	0.752648	0	8.58679	1.19234	0.523488	0	0	1.66561	1.05321	1.76287	0	0	1.5641	1.90168	2.8089	7.33069	0	0	0	1.72676	3.13123	0	0	2.60942
24HT1_bin.24	2.07978	2.08364	1.20475	4.64158	1.38919	5.69047	107.509	4.83409	9.0683	0.383026	21.4381	0.322222	1.12431	1.77562	4.59708	0.29444	4.02974	5.31222	5.01804	5.09091	96.9486	0.993159	0	0	0	0	0	0.034585	0.079269	0.033677	0	0	0.028681	0	0	0.08205	0	0	0	0.04088	0.031348	0.070248	0.058241	0	0.04495	0.045489	0.186119	0.098811	0.060007
21HT1_bin.2	32.6352	9.58322	2.95299	133.566	131.639	15.2757	40.0212	6.26577	2.77584	5.27243	129.846	0	0.106216	29.1197	8.60478	0.162125	25.33	69.8463	48.6441	75.5708	74.0569	0.133223	0	0	0	0	0	0	0	0	0	0	0	0	0	0	0	0	0	0	0	0	0	0	0	0	0	0	0
14HT5_bin.31	0	0	0	0	0	0	0	0	0	0	0	0	0	0	0	0	0	0	0	0	0	0	0	0	0.105302	0.401032	0.309944	0	0	0	0	0	0	0.235354	0.638243	0	0	0	0.344744	0	0.217995	0	0	0	1.40822	0	7.6613	0	9.5105
T5BS02L_bin.1	0	0	0	0	0	0	0	0	0	0	0	0	0	0	0	0	0	0	0	0	0	0	0	0	0	0	0	0	0	0	0	0	0	0	0	0	0	0	0	0	0	0	0	0	0	0	0	0	0
T4WL_bin.6	0	0	0	0	0	0	0	0	0	0	0	0	0	0	0	0	0	0	0	0	0	0	0	0	0	0	0	0	0	0	0	0	0	0	0	0	0	0	0	0	0	0	0	0	0	0	0	0	0
14HT1_bin.1	0	0	156.554	0	0	0	0	0	0	0.704323	0	0	0	0	0	0	0	0	0	0	0	0	5.36645	1.3798	0.520116	1.44787	2.96091	0	11.5711	1.69956	0	7.80604	0.998697	0.593717	0	6.75056	1.87302	1.33587	0.271645	0	0.54303	10.1668	24.6461	6.35569	0	0	4.6563	8.38947	9.89599
42LT4_bin.5	0.184718	69.7794	12.0347	73.109	0	42.6383	57.5615	79.8275	9.50952	73.8033	5.11462	35.2846	9.77911	0	174.25	33.2429	158.211	48.2624	0.860693	6.72936	15.7855	2.85743	9.80699	10.8391	28.1737	51.476	22.6277	1.25544	21.3841	15.5406	21.7202	0.562987	13.6654	30.397	32.1628	16.4847	0.238389	8.15572	12.5577	39.0683	22.3085	4.13367	16.8761	5.88849	23.5574	11.7084	9.90464	13.9979	24.6066
42LT1_bin.18	0	0	19.8262	0	0	3.85591	0	0	0	0	0	0	1.47772	0	0	8.16411	0	0	0	0	0	0	2.32485	0	0	0	0	0	0	0	0	2.75216	0	0	0	0	0	0	0	0	0	0	0	0	2.41478	0	1.36574	0.27136	0.413542
52LT4_bin.5	0	0	5.67365	0.075379	0	0	0.013707	0	0.050113	0	0	0.110113	0	0	0	0.104641	0	0	0	0	0	0.087073	10.0747	0.059444	0.158642	0.47431	12.7094	0	3.4195	0.079757	0.024841	7.94271	0.117863	0.028325	0.361637	0.866876	0.052115	0.05472	0.729685	0.031536	0.025996	1.19267	0.160899	0.832978	0.016649	0	11.3691	0.153139	1.05344
35LT5_bin.12	0	0	0	1.15106	0	0	0	0	0	0	0	0.337601	0	0	0	0	0	0	0	0	0	0	22.7752	22.2892	13.4322	19.8674	21.1488	0.921155	13.6601	7.65948	15.3531	7.11201	11.7159	5.64857	13.5809	27.948	14.336	20.9725	4.3222	4.73255	3.42254	4.83691	0.403056	30.6618	6.76629	2.61232	17.0934	19.3121	19.6002
4LT1_bin.7	0	17.3961	29.6234	3.7215	0	0	0	0	0	0	0	0	0	0	17.4184	36.489	0	1.05668	0	33.6843	0	0	4.26876	0	19.8478	7.50776	9.85597	0	6.48924	11.2177	0.919295	0	2.53565	1.10946	28.5329	7.45254	0	1.31174	5.78621	0.585842	1.03878	4.80993	25.3692	7.47443	13.2941	9.58598	11.9972	13.0353	11.7253
T2WL_bin.2	0	0	0	0	0	0	0	0	0	0	0	0	0	0	0	0	0	0	0	0	0	0	0	0	0	0	0	0	0	0	0	0	0	0	0	0	0	0	0	0	0	0	0	0	0	0	0	0	0
14LT1_bin.13	0	0	0	0	0.921988	0	0	0	5.52203	0	0	0	0	0	0	0	0	59.5913	4.8054	0.369611	0.675205	0	0	0	0	0	0	0	0	0	0	0	0	0	0	0	0	0	0	0	0	0	0	0	0	0	0	0	0
12LT2_bin.5	0	0	0	0	0	0	0	0	0	0	0	0	0	0	0	0	0	0	0	0	0	0	0	0	0.393361	0	0.398943	0	0.674503	0.083876	0	0	0.016071	0	0	0.420961	0	0	0.048255	0	0.01387	0.923519	0	0	0.899737	0	5.03801	0.088725	0.868256
T5WL_bin.1	0	0	0	0	0	0	0	0	0	0	0	0	0	0	0	0	0	0	0	0	0	0	0	0	0	0	0	0	0	0	0	0	0	0	0	0	0	0	0	0	0	0	0	0	0	0	0	0	0
46LT5_bin.10	0	0	8.95859	0	0	0	0	0	0	0	0	4.56776	3.83673	0	0	2.50877	0	3.16961	0	0	0	0	10.0695	0	2.30163	9.3243	12.6312	0	0.744581	0	4.06942	16.176	1.03064	1.35995	8.22625	1.04146	0	0	0.870803	4.69278	0.467778	1.69716	8.91649	4.69411	3.32832	0	13.0302	4.71469	4.05505
27LT3_bin.7	0.099297	0.921173	0.107612	0	0.104998	0	0.952213	0.378332	0.90817	0.670374	22.0429	83.2437	6.76082	0.133481	0	0.54124	0.768684	0.423796	72.5345	1.48201	0	1.23252	231.312	326.675	1396.83	705.991	308.748	2427.71	490.357	773.597	138.288	703.125	1100.83	1823.19	122.883	246.021	150.953	767.114	2119.7	1797.74	1608.02	1416.85	795.29	579.687	1042.72	701.813	487.152	350.999	115.425
70HT1_bin.34	12.0946	4.746	9.38688	188.021	33.1407	26.3947	0.745845	22.6889	12.6501	59.7472	15.1838	73.5372	18.0328	29.6486	80.8767	6.60206	5.68181	3.60509	1.07834	39.1569	3.83483	184.579	3.15321	1.9758	4.26231	6.89312	4.94166	2.57126	8.44326	3.32699	3.25787	1.60307	10.8447	9.36213	6.6274	12.2561	0.803024	9.12116	3.45058	4.89085	13.4225	2.00034	6.07181	3.60539	10.0501	11.8749	2.32814	11.3726	5.80224
T1BSS4_bin.9	0	0	0.030518	0	0	0	0	0	0.022351	0	0	0	0	0	0	0	0	0	0	0	0	0	0.022218	0	0	0	0	0	0	0	0	0	0	0	0	0	0	0	0	0	0	0	0	0	0	0	0	0.042778	0
32HT1_bin.22	0	52.4302	16.5454	27.8087	0	0	0	0	70.2627	27.2026	26.3737	0	0	0	0	0	16.15	0	0	0	9.11801	0	6.36448	0	3.36674	0.438668	1.16446	0	0	2.33475	0	0	5.80385	13.1593	0	0	0	0	1.04154	0	0	0	9.88031	0	1.10048	0	0.189881	2.26458	0
32LT2_bin.12	0	0	0	0	0	0	0	0	0	0	0	0	0	0	0	0	0	0	0	0	0	0	13.0546	0	15.0526	1.27142	3.81983	0	9.89673	3.58666	2.60466	2.34044	13.6965	2.7825	20.0659	9.18473	0	3.533	2.70574	0	0	2.92909	0.170771	17.6572	2.27218	2.25516	4.30967	1.91264	4.93138
12LT2_bin.4	0	0	0	0	0	0	0	0	0	0	0	0	0	0	0	0	0	0	3.03507	0	0	0	0	0	0	0	0	0	0	0	0	0	0	0	0	0	0	0	0	0	0	0	0	0	0	0	0	0	0
61HT4_bin.3	0	0	0	0	0	0	0	0	0	0	0	0	0	0	0	0	0	0	0	0	0	0	0	0	0	0	0	0	0	0	0	0	0	0	0	0	0	0	0	0	0	0	0	0	0.043865	0	0	0	0.177074
31HT1_bin.20	0	0	0.342721	0.274793	21.6626	0	0.044434	1088	268.48	0	171.478	107.654	24.369	0	54.8282	61.0484	27.9489	0	0	17.1185	0	0.324494	0.290561	0.187689	0.069978	0.283449	0.224668	2.92104	0.308653	0.133109	0.403622	0.258891	0.210142	0.534996	0.241152	0.433087	0.11696	0.613661	0.059013	2.17744	8.89584	0.349458	0.383718	0.257817	1.21235	3.59327	0.479241	1.74498	1.66122
70HT1_bin.16	0.805273	6.13918	382.303	11.3242	45.0845	26.8526	23.6424	17.0252	71.6857	30.234	1084.92	242.694	32.3089	32.5261	5.17336	5.39748	59.9939	134.657	6.27051	49.6814	49.2405	162.148	6.46185	0.508884	2.82602	0.031489	0	0.466081	34.4207	0.439441	0.243027	1.72817	0.339539	14.9688	0.795632	135.761	0.562344	1.24525	0.468327	24.5018	0.27508	0.560193	10.0298	0.6462	0.07873	0.202667	0	0.024131	0.238071
52LT3_bin.10	0	0	1.57516	0.186743	0	0	0	0	0	0	0	0	0	0	0	0	0	0	0	0	0	2.23111	30.4769	92.5892	8.20603	4.87895	1.55608	0.700831	2.33566	5.24301	0.539229	0.775783	5.39554	0.689691	5.61643	26.7091	1.81678	12.47	1.62636	2.47717	0.618574	24.221	0.282457	14.607	26.7096	0.655461	6.06427	40.6213	9.25629
T1BSS4_bin.7	0	0	0	0	0	0	0	0	0	0	0	0	0	0	0	0	0	0	0	0	0	0	0	0	0.438808	0	0	0	0	0	0	0	0	0	0	0	0	0	0	0	0	0	0	0	0	0	0	0	0
32HT1_bin.2	0	2.14211	0	8.39427	2.27557	1.33549	9.98771	21.4795	103.65	1.79217	3.75775	22.6411	26.8269	2.68172	0	6.5471	0	0	0	0	0	5.45936	15.0035	23.9322	14.7572	9.67689	8.38058	2.43919	12.4684	2.37358	8.83621	3.99979	23.6958	17.2487	11.541	3.86433	1.90782	11.4909	10.7261	23.7196	22.3648	2.19707	20.2216	10.106	9.21865	21.086	2.50205	2.29318	12.448
24HT1_bin.4	0	0	0	0	0	0	51.7982	1.6854	0	0	4.26059	0.626084	65.0139	0.767375	0	0	0	0	0	0	0	0.038068	0	0	0	0	0	0	0	0	0	0	0	0	0	0	0	0	0	0	0	0	0	0	0	0	0	0	0
T5WH_bin.9	0	0	0	0	0	0	0	0	0	0	0	0	0	0	0	0	0	0	0	0	0	0	0	0	0	0	0	0	0	0	0	0	0	0	0	0	0	0	0	0	0	0	0	0	0	0	0	0	0
14LT1_bin.5	8.02789	0	0	0	37.24	5.62052	0	0	0	0.997238	0	0	0	27.5664	0	0	0	0.671969	169.023	0.511891	12.2439	0	0	0	0	0	0	0	0	0	0	0	0	0	0	0	0	0	0	0	0	0	0	0	0	0	0	0	0
21HT4_bin.1	0	0	0	0	0	0	0	0	0	0	0	0	0	0	0	0	0	0	0	0	0	0	0	0	0.06577	0	0.416141	0	0	0	0.433935	0	0	0	0	0.078771	0	0	0.152164	0	0	0.423091	0	0	1.70944	0	15.3897	0	0.85784
70HT5_bin.8	0	0	0	0	0	0	0	0	0	0	0	0	0	0	0	0	0	16.2099	0	0	0	0	0	0	0.080789	0	0.25617	0	0	0	0	0	0	0	0.290844	0	0	0	0.22837	0	0	0	0	0.194892	0.405148	0	0	0	0.476053
T1W_bin.3	0	0	0	0	0	0	0	0	0	0	0	0	0	0	0	0	0	0	0	0	0	0	0	0	0	0	0	0	0	0	0	0	0	0	0	0	0	0	0	0	0	0	0	0	0	0	0	0	0
50HT1_bin.3	0.359871	17.9704	1.96898	1.96879	0	0.942044	0	0	0	0	10.0933	0.038287	1.26292	0	0	298.453	0	0	0	0	0	0.569174	0.28262	8.14022	0.473934	0.535073	0.468404	0.019491	0.305616	0.238124	0	0	2.7406	0.589973	1.93743	0.080675	0	0.115791	21.4014	5.84656	0.152493	0.102272	0.030736	2.14248	1.63985	0.588619	1.0878	1.88594	7.3327
T2WWH_bin.21	0	0	0	0	0	0	0	0	0	0	0	0	0	0	0	0	0	0	0	0	0	0	0	0	0	0	0	0	0	0	0	0	0	0	0	0	0	0	0	0	0	0	0	0	0	0	0	0	0
T2WWL_bin.11	0	0	0	0	0	0	0	0	0	0	0	0	0	0	0	0	0	0	0	0	0	0	0	0	0	0	0	0	0	0	0	0	0	0	0	0	0	0	0	0	0	0	0	0	0	0	0	0	0
35LT5_bin.18	0	0	0	0	0	0	0	0	1.44759	0	0	3.59713	0	0	0	0	0	0	0	0	0	0	0.702153	15.9716	1.09245	3.57587	1.91641	1.70364	13.1091	1.52197	30.2663	0	11.584	4.0582	5.24874	7.1496	8.95288	54.9386	2.13751	1.97425	16.6208	0.855122	3.82356	2.85204	21.4756	17.9415	6.99568	16.1641	17.363
55HT2_bin.2	0	0	0	0	0.221435	0	0.406386	0.096891	0.146876	0	0	0	0.149398	0.124611	0	0	0	0	0	0	0	0.191354	0.773296	0.296397	13.2417	1.9116	3.8879	3.85729	16.7785	14.8079	1.36113	2.83536	0.262103	4.79401	1.50235	0.737303	0	6.56227	27.2163	69.7094	5.19071	5.78676	0.927516	2.78376	13.8059	10.3401	4.98629	4.03993	8.21443
T2BS02H_bin.5	0	0	0	1.57626	0	0	0.494692	1.58676	3.04541	0	0	0	4.75138	0.202361	0	1.81347	0	0	0	0.599394	0	2.18399	4.20249	10.1799	15.0977	35.413	3.75724	1.13157	12.8504	12.2972	4.34092	1.32281	4.88102	36.7798	4.34418	1.20072	0	35.5409	2.64644	22.0407	4.45117	6.12024	3.30857	8.24264	4.33762	8.29183	1.99867	3.49006	7.93354
T2WL_bin.4	0	0	0.007498	0	0	0	0	0	0	0	0	0	0.007442	0	0	0	0	0	0	0	0	0	0	0	0	0	0	0	0	0	0	0	0	0	0	0	0	0	0	0	0	0	0	0	0	0	0	0	0
52LT5_bin.25	0	0	0	0	0	0.115378	0.241396	0	0	0	1.11329	0	0	0	0	0	0	0	0	0	1.60462	0.073226	0	0	0.068022	0	0	0	0	0	0	0	0	0	0	0	0	0	0	0	0	0	0	0	6.37501	0	3.51333	5.07315	17.4767
70HT1_bin.19	0	8.72346	31.2581	0	0	0	0	0	0	0	0	0	0	0	0	19.9583	0	0	0	0	0	35.3775	0	0	0	0	0	0	0	0	0	0	0	0	0	0	0	0	0	0	0	0	0	0	0	0	0	0	0
T5WL_bin.12	0	0	0	0	0	0	0	0	0	0	0	0	0	0	0	0	0	0	0	0	0	0	0	0	0	0	0	0	0	0	0	0	0	0	0	0	0	0	0	0	0	0	0	0	0	0	0	0	0
37HT3_bin.14	0	0	0	0	0	0	0	0	0	0	0	0	0	0	0	0	0	0	0	0	0	0	0	0	0	0	0	0	0	0	0	0	0	0	0	0	0	0	0	1.47086	2.94502	0	0	0	0	2.56908	0	20.7112	0
T3WWL_bin.16	0	0	0	0	0	0	0	0	0	0	0	0	0	0	0	0	0	0	0	0	0	0	0	0	0	0	0	0	0	0	0	0	0	0	0	0	0	0	0	0	0	0	0	0	0	0	0	0	0
T4WWL_bin.3	0	0	0	0	0	0	0	0	0	0	0	0	0	0	0	0	0	0	0	0	0	0	0	0	0	0	0	0	0	0	0	0	0	0	0	0	0	0	0	0	0	0	0	0	0	0	0	0	0
61HT2_bin.11	0.095226	0.231795	0.294354	0.433987	0.100691	0	0.025261	1.38027	0.774367	0.189118	0.124863	1.13923	0.597233	0.179042	0	0.240898	0.377871	0.155877	0.136949	0.048373	0.17727	0.308292	95.8838	82.6612	9.97887	5.42492	2.78522	96.6549	28.1104	11.1044	2.7914	0.135539	66.8393	14.02	47.7643	43.5604	0.161786	11.7325	0.241259	10.9835	143.236	1.20038	299.973	98.6521	12.0277	29.4245	10.1309	9.44408	18.6601
14HT5_bin.3	0	0	0	0	0	0	0	0	0	0	0	0	0	0	0	0	0	0	0	0	0	0	0	0	0	0	0	0	0	0	0	0	0	0	0	0	0	0	0	0	0	0	0	0	0	0	0	0	0.043372
13LT5_bin.9	0	3.87376	3.09781	0	0	0	0	0	0	0	0	0	0	0.653088	0	0	0	0	0	0	0	0	16.4026	0.763429	0.618924	2.07365	26.0224	0	5.11104	0.370043	0	4.01021	0.624665	0	18.3223	9.24747	0	0	0.750128	0	0	1.34827	10.4706	6.90143	12.1064	9.73262	8.75567	20.5758	24.0452
56HT1_bin.3	1198.27	41.3845	1.40353	395.304	32.8611	285.153	212.068	111.078	190.057	1155.67	110.892	172.247	22.8446	15.9616	1139.23	258.284	1030.42	354.441	683.138	726.575	211.746	70.8669	1.00113	0.231408	1.1749	1.55486	1.17494	0.84368	0.627842	1.76968	1.63686	0.464011	0.851123	0.702127	0.922965	1.33129	0.676666	0.349774	0.863702	0.426866	0.495779	1.05798	1.02764	1.27702	0.890119	0.563572	1.15898	1.42352	0.971578
T1BSS5_bin.8	0	0	0	0	0	0	0	0	0	0	0	0	0	0	0	0	0	31.4196	0	0	0	0	0	0	0	0	0	0	0	0	0	0	0	0	0.0751675	0	0	0	0	0	0	0	0	0	0.295786	0	3.28355	0	1.69286
46LT4_bin.2	0	0	0.147608	0	0	0	0	0	0	0	0	0	0	0	0	0	0	0	0	0	0	0.08853	0	0	0.266919	0	0.370597	0	0.398501	0.094887	0	0.153521	0.105076	0	0.064743	0.215037	0	0	0.041205	0	0.044333	1.20056	0	0.169532	2.13672	0.282343	3.70851	0.70558	1.00816
61HT2_bin.5	0	0	0	0	0	0	0	0	0	0	0	0	0	0.451218	0	0	0	0	0	0	0	0	5.54398	4.65558	2.22055	5.5746	6.73139	2.5264	2.38166	1.22095	16.089	0.260699	13.6584	0.820829	1.73986	0.557349	0	0.427434	2.46202	8.75901	5.43856	0.605978	72.9314	1.45162	6.67825	7.33039	0.643421	1.46011	1.42324
T2WH_bin.2	0	0	0	0	0	0	0	0	0	0	0	0	0	0	0	0	0	0	0	0	0	0	0	0	0	0	0	0	0	0	0	0	0	0	0	0	0	0	0	0	0	0	0	0	0	0	0	0	0
T4WWL_bin.2	0	0	0	0	0	0	0	0	0	0	0	0	0	0	0	0	0	0	0	0	0	0	0	0	0	0	0	0	0	0	0	0	0	0	0	0	0	0	0	0	0	0	0	0	0	0	0	0	0
T5WH_bin.6	0	0	0	0	0	0	0	0	0	0	0	0	0	0	0	0	0	0	0	0	0	0	0	0	0	0	0	0	0	0	0	0	0	0	0	0	0	0	0	0	0	0	0	0	0	0	0	0	0
61HT1_bin.10	11.6799	61.3796	3.84193	5.48966	0	0.094321	0	6.8764	0.185081	0	0.308528	3.69814	0.298483	0	0	0.537849	1.56698	1.32379	1.08503	0	656.687	1.20267	0.124295	0.349253	0.255359	0.798941	0.064872	0.065825	0.164588	0.125223	0.348437	0.12014	0.245964	0.113155	0.089357	0.198755	0	0.19603	0.130774	0.410232	0.065233	0.21108	0.341182	0.617894	1.11562	0.12558	0.648993	0.184864	1.05253
40HT2_bin.4	0	0	0.188861	12.6076	0	0	2.83589	57.5203	57.4415	0.166669	1.78279	37.7818	18.9013	0.0658	0.865805	0.346158	0.040476	0.021026	0	0.026105	0.025059	1.73488	66.5498	69.5934	136.726	327.025	0.018204	8.02297	117.741	48.5949	96.9162	194.961	55.8269	979.54	12.975	0.547612	6.98226	120.001	3.54841	3.57814	55.2044	0.080404	133.097	0.042218	44.1639	26.5188	9.46757	10.9273	18.7451
T2BS02H_bin.7	0	0	0	0	0	0	0	0	0	0	0	0	0	0	0	0	0	0	0	0	0	0	0	0	0.376396	0.631846	0	0	2.24365	0.235122	0	0.360482	1.51521	0.445063	0.323806	2.67908	1.17287	3.29383	0.347077	0	0.548708	1.88167	0.360093	0	0.720138	0	0.561101	0.345985	1.43097
T5BS02L_bin.4	0	0	0	0	0	0	0	0	0	0	0	0	0	0	0	0	0	0	0	0	0	0	0	0	0	0	0	0	0	0	0	0	0	0	0	0	0	0	0	0	0	0	0	0	0	0	0	0	0
23LT4_bin.2	0	0	0	0	0	0	0	0	0	0	0	0	0	0	0	0	0	0	0	0	0	0	15.3369	6.08711	2.54422	2.53993	2.54177	0.482176	0.745861	1.8366	43.646	0	4.38938	2.57585	10.5338	0.379933	0	0	2.07306	27.0283	21.5814	0.107541	10.027	8.09434	6.15411	74.5736	0	1.08314	10.4119
56HT1_bin.4	36.0633	0	0	0	8.25252	8.25809	1.69351	0	0	4.96581	0	0	0	11.9337	0	0	0	12.6466	67.8011	2.07017	1.65829	0	0	0	0	0	0	0	0	0	0	0	0	0	0	0	0	0	0	0	0	0	0	0	0	0	0	0	0
70HT3_bin.3	0	0	0	0	0	0	0	0	0	0	0	0	0	0	0	0	0	0	0	0	0	0	6.98803	0	1.88195	0.858423	2.69401	0	1.93314	0.893346	0	2.49802	2.10922	0.967675	4.06451	1.89982	0	1.57726	1.64674	0	0	0.544371	1.11506	2.20325	1.17228	0.795891	11.9638	7.71734	2.90413
61HT3_bin.9	0	0	0	0	0	0	0	0	0	0	0	0	0	0	0	0	0	0	0	0	0	0	0	0	0	0	0	0	0	0	0	0	0	0	0	0	0	0	0	0	0	0	0	0	0	0	0	0	2.54493
24HT1_bin.29	2.02752	27.087	1.08563	5.92859	1.83933	0.90631	423.454	56.5502	18.7653	10.8013	136.617	96.7052	126.727	14.0611	115.968	48.0167	109.382	2.53931	1.04537	26.4832	8.21345	69.3166	4.53009	51.1107	16.299	27.8489	0.726882	75.2028	3.33451	272.429	0.457539	4.48078	5.62893	2.42197	14.0068	0.489682	0.185166	1.44576	12.9953	10.0877	5.66188	3.8048	0.242113	13.4967	3.39103	4.62944	1.56865	15.0802	4.92305
T2WWH_bin.3	0	0	0	0	0	0	0	0	0	0	0	0	0	0	0	0	0	0	0	0	0	0	0	0	0	0	0	0	0	0	0	0	0	0	0	0	0	0	0	0	0	0	0	0	0	0	0	0	0
T1W_bin.2	0	0	0	0	0	0	0	0	0	0	0	0	0	0	0	0	0	0	0	0	0	0	0	0	0	0	0	0	0	0	0	0	0	0	0	0	0	0	0	0	0	0	0	0	0	0	0	0	0
13LT1_bin.3	3.35072	0	19.6845	0	0	0.867932	0	0	0	26.4882	3.43702	0	9.40179	0	0	18.1199	0	12.0514	0.765644	0	0	0.890249	0	0	0.114322	0	0	0	0	0	0.413699	0	0	0	0	0.131919	0	0	0	0	0	0.093619	0	0	0	0	0	0	0
T5WL_bin.8	0	0	0	0	0	0	0	0	0	0	0	0	0	0	0	0	0	0	0	0	0	0	0	0	0.011315	0	0	0	0	0	0	0	0	0	0	0.003783	0	0	0.005093	0	0	0	0	0	0	0	0	0	0
24LT4_bin.2	0	0	0	0	0	0	0	0	0.488034	0	0	6.89526	0	0	0	0	0	0	0	0	0	0	1.32549	3.90049	0.407971	4.13896	0.388311	0.776781	0.391382	1.44196	1.57776	0	0	0	1.02396	0	0	0.361009	0	0.348599	0.227339	0	0.428695	0	4.80061	18.5842	0.944759	2.45248	6.3404
21HT2_bin.8	0	0	0	0	0	0	0	0	0	0	0	0	0	0	0	0	0	0	0	0	0	0	5.11589	0	7.73392	2.80157	54.7278	0.636966	4.99084	11.028	4.58246	1.15989	1.41427	19.6046	34.1887	12.0518	0	7.11195	20.462	4.83742	3.97457	1.63108	0	1.28001	5.64678	3.8337	6.78165	4.41007	6.24219
42LT1_bin.10	0	6.07598	6.52156	5.94664	0	0	6.43377	0	0	0	0	0.312219	2.34332	0	0	0.58523	1.08343	0.257928	0	0	0	57.4623	1.00733	2.6499	0.93914	0.705327	0.206529	0.440105	3.46871	6.06872	0.660056	0.78176	2.83421	0.546527	0.27347	5.75207	2.54709	1.88555	1.64804	0.263158	0.986628	1.01743	0.937111	0.901235	0.432642	0.249047	1.06453	1.55422	2.57327
T3WWL_bin.10	0	0	0	0	0	0	0	0	0	0	0	0	0	0	0	0	0	0	0	0	0	0	0	0	0	0	0	0	0	0	0	0	0	0	0	0.040394	0	0	0	0	0	0	0	0	0	0	0	0	0
18HT1_bin.13	1.51288	0.869	0.103852	193.5	0.201853	0	6.71158	17.1555	7.95548	0.245077	1.65264	6.81552	26.2936	0.172643	0.466558	109.254	0.183794	8.56894	0.230016	7.55842	0.073144	10.6311	72.6375	6.77333	23.5453	56.5155	97.5931	2.36759	27.317	5.93252	26.219	25.3712	52.905	7.16662	23.5246	40.9884	2.39684	59.4433	37.3439	51.7329	28.7048	20.3532	21.4998	62.4041	18.577	19.6456	27.2735	17.9555	32.4534
61HT2_bin.14	0	0	0.045057	0.047726	0.04241	0	0.024361	0.047417	0.048271	0.042241	0	0	0.21077	0.039199	0	0.237923	0.156412	0	0.025154	0.085718	0	0.05907	1.24362	1.98158	1.78631	6.08371	0.678956	27.903	16.2833	1.41976	10.6415	0.199618	20.0321	6.86092	3.0662	2.6375	0	1.73255	0.872091	3.02147	17.2901	1.41635	149.191	13.6753	6.82047	8.04559	0.590406	0.611533	9.58077
14LT2_bin.27	0	0	0	0.488456	0	0	0	0	0	0	0	25.7529	0	0	0	0	0	0	0	0	0	0	0	2.20439	1.92352	6.31508	2.63676	1.0618	3.92145	8.80998	9.51999	0	0.799143	11.3641	0	2.34019	0	1.03801	2.14466	2.01461	0.98556	0.172466	0.439381	0.348497	0.66555	0	0	4.23553	1.06939
41HT2_bin.21	0	0	0	0	0	0	0	0	0	0	0	0	0	0	0	0	0	0	0	0	0	0	10.8599	0.159477	0.268764	2.2051	6.02603	0.335761	1.89362	1.13019	2.34922	7.86702	3.57803	0.073318	71.5974	0	0	0.615644	0.828241	0.785025	0	1.81726	0	4.50904	0.732236	2.69612	0.629209	1.20951	0.641224
T3WWL_bin.6	0	0	0	0	0	0	0	0	0	0	0	0	0	0	0	0	0	0	0	0	0	0	0	0	0	0	0	0	0	0	0	0	0	0	0	0	0	0	0	0	0	0	0	0	0	0	0	0	0
11HT5_bin.1	0	0.356078	0.423043	0	0	0	0	0.524314	0.263785	0.086713	0.417798	0.195714	0.939599	0	0	0.252691	0.164424	0.256235	0	0.513419	0	0.2178	0.401665	0.131938	0.49516	0.180314	1.17143	0	1.19513	0.032308	0	0	0.293263	0.020187	0.924915	0.135821	0	0	0.61424	0.310042	0.132483	0.21748	0.075039	1.35658	1.66725	0.793905	1.06418	0.634796	2.04462
T2BS01H_bin.9	0	0	0	0	0	0	0	0	0	0	0	0	0	0	0	0	0	0	0	0	0	0	0	0	0.204835	0	0	0	0	0	0	0	0	0	0	0	0	0	0	0	0	0	0	0	0	0	0	0	0
32LT2_bin.30	0	0	0	0	0	0	0	0	0	0	0	0	0	0	0	0	0	0	0	0	0	0	0	0	0	0	0	0	0	0	0	0.596687	0	0	0	0	0	0	0	0	0	0	0	0	0	0	1.22841	0.500338	0
56HT2_bin.29	0	5.42896	9.1195	0	0.304371	0	0	21.6548	25.215	0.02047	100.836	8.01048	74.5347	0	12.0594	0	9.1529	0	0	1.23059	0	0.187561	0.799643	0.163267	48.4239	3.36597	0.432417	0.806386	15.5651	5.34719	7.32311	0.136636	4.23506	5.64785	29.5184	3.68799	2.09208	32.4225	1.874	59.1713	65.8481	1.63539	49.3812	2.86175	1.39647	3.80463	3.17303	1.34981	4.24311
60HT5_bin.11	0	0	0	0	0	0	0	0	0	0	0	0	0	0	0	0	0	0	0	0	0	0	0	0	0	0	0	0	0	0	0	0	0	0	0	0	0	0	0	0	0	0	0	0	0	0	0	0	0
T2WWH_bin.1	0	0	0	0	0	0	0	0	0	0	0	0	0	0	0	0	0	0	0	0	0	0	0	0	0	0	0	0	0	0	0	0	0	0	0	0	0	0	0	0	0	0	0	0	0	0	0	0	0
48HT2_bin.6	0	3.59142	4.62658	0.193909	0	0	0.111292	0	0.170835	0	0	0	0	0	0	4.04857	0	0	0	0	0	0.603241	9.78118	0	9.14789	0.322029	14.6931	0	1.23685	0.257541	0.191411	41.3389	1.12614	0	0.101201	71.2397	0.249329	1.85621	7.36897	0	0.049995	2.77913	2.73302	34.6364	0.116438	0.048205	21.6212	2.79287	1.64786
14LT2_bin.4	0	0	0	0	0	0	0	0	0	0	0	0	0	0	0	0	0	0	0	0	0	0	0	0	0.033261	0	0	0	0	0	0	0	0	0	0.202902	0	0	0	0.185418	0	0	1.99769	0	0	1.43708	0.794798	0.178482	0.417298	9.68666
50LT3_bin.30	0	0	0	0	0	0	0	0	0	0	0	0	0	0	0	0	0	0	0	0	0	0	0	0	2.1137	0	0	2.20443	2.17248	0	2.86158	0	0	1.40519	0	0	0	3.38673	0	1.61679	0.775949	0	0	0	0.006289	7.71427	0	0	0
T4WWH_bin.4	0	0	0	0	0	0	0	0	0	0	0	0	0	0	0	0	0	0	0	0	0	0	0	0	0	0	0	0	0	0	0	0	0	0	0	0	0	0	0	0	0	0	0	0	0	0	0	0	0
48HT2_bin.30	0	0	0.407193	0	0	0	0	0	0	0	0	0	0	0	0	0	0	0	0	0	0	0	37.2338	44.7233	5.50872	22.4605	50.8097	0.109358	43.8891	2.90525	2.55919	4.59513	11.9906	8.37133	54.705	59.406	17.7539	45.5798	2.20194	1.19255	1.5553	16.4716	21.8581	23.934	21.362	9.03086	12.4891	20.9438	57.9382
13LT4_bin.11	0	0	0.287634	0.677495	1.01373	0	0	0	0	1.15052	0	0	0	0	0	0	0	0.582535	0	0	0	0.291912	0	0	0	0	0	0	0	0	0	0	0	0	0	0	0	0	0	0	0	0	0	0	0	0	0	0	57.4801
52LT5_bin.3	0	0	0	0	0	0	0	0	0	0	0	0	0	0	0	0	0	0	0	0	0	0	0	0	0	0	0	0	0	0	0	0	0	0	0	0	0	0	0	0	0	0	0	0	0	0.200606	0	0	2.79531
T2WWH_bin.15	0	0	0	0	0	0	0	0	0	0	0	0	0	0	0	0	0	0	0	0	0	0	0	0	0	0	0	0	0	0	0	0	0	0	0	0	0	0	0	0	0	0	0	0	0	0	0	0	0
4LT2_bin.20	0	0	0	0	0	0	0	0	0	0	0	0	0	0	0	0	0	0	0	0	0	0	0	0	0.097503	0	12.0095	0	0	0	0	2.11259	0	0	0	0	0	0	0	0	0	0	0	0	2.81524	0	1.216	6.35457	7.96211
14HT1_bin.12	0	0	43.2439	0	0	0	0	0	0	0	0	0	0	0	0	0	0	10.0312	0	0	0	0	0	0	0	0	13.1719	0	0	0	0	0	0	0	0	0.283017	0	0	0	0	0	0	0	0	0	0	0	0	0
T2WWH_bin.4	0	0	0	0	0	0	0	0	0	0	0	0	0	0	0	0	0	0	0	0	0	0	0	0	0	0	0	0	0	0	0	0	0	0	0	0	0	0	0	0	0	0	0	0	0	0	0	0	0
T3WWL_bin.14	0	0	0	0	0	0	0	0	0	0	0	0	0	0	0	0	0	0	0	0	0	0	0	0	0	0	0	0	0	0	0	0	0	0	0	0	0	0	0	0	0	0	0	0	0	0	0	0	0
42LT2_bin.4	0	0	0	0	0	0	0	0	0	0	0	0	0	0	0	0	0	0	0	0	0	0	0.047378	0	0	0	0	0	0	0	0	0	0	0	0.047464	0	0	0	0	0	0	0	0	0	0.505783	0	2.05344	2.36498	0.063035
14LT2_bin.28	0	0	0	0	0	0	0	0	0	0	0	0	0	0	0	0	0	0	0	0	0	0	1.5322	0	2.83346	1.84987	0	0.452742	4.00801	0	0.110483	0.364268	0	15.1966	0.151484	1.64688	0	0	0.031337	0	0.87998	22.3398	0	0	0.50164	0.999254	2.83767	6.28682	0.545117
8LT5_bin.6	0	0	0	0	0	0	0	0	0	0	0	0	0	0	0	0	0	0	0	0	0	0	0	0	0.398066	0	0	0	0	0	0	0	0	0	0	0	0	0	0	0	0	0	0	0	0	0	0.216493	0.36193	2.60099
41HT2_bin.17	0	0	0	0	0	0	0	0	0	0	0	0	0	0	0	0	0	0	0	0	0	0	12.6716	6.69653	0.442852	8.54788	4.65677	0.123137	2.97114	1.7007	0	0	3.66747	0.382836	164.189	0.545479	0	0	3.62192	0.167374	2.23864	0.132801	0	2.74793	6.63297	4.18826	0.943464	0.980108	0.888984
12LT2_bin.10	0	82.3483	0	0	6.3035	0	0	0	2.60394	18.6885	0	60.9422	0	0	0	0	10.097	0.940089	9.3861	0	0	3.03884	0	0	0	0	0	0	0	0	0	0	0	0	0	0	0	0	0	0	0	0	0	0	0.635752	0	1.62537	0	1.89423
T5BS01H_bin.7	0	0	0	0	0	0	0	0	0	0	0	0	0	0	0	0	0	0	0	0	0	0	0	0	0	0	0	0	0	0	0	0	0	0	0	0	0	0	0	0	0	0	0	0	0	0	0	0	0
13HT5_bin.15	0	0	0	0	0	0	0	0	0	0	0	0	0	0	0	0	0	0	0	0	0	0	0.439807	0	0.112123	0.27731	0.218165	0	0.268273	0	0.142849	0.077343	0.062556	0.085055	0.483711	0.213547	0	0.05989	0.124548	0.064152	0.165966	0.17594	0	0.226281	0.25481	0.248907	4.34628	0.17843	0.583426
T2BS02H_bin.2	0	0	0.93639	0	0	0	0	0	0	0	0	0	0	0	0	0	0	0	0	0	0	0	12.3194	21.0468	0.449939	2.27994	0.716933	0	0.951521	0	1.92509	2.71915	1.29986	0	6.23782	0.518517	0	0.80488	0.230591	0	0	2.27962	1.81158	1.01786	0	0	3.56553	7.89497	1.52178
70HT2_bin.9	0.120221	0.193704	0.130401	0.397508	0.201887	0	0.087693	0.343139	0.336886	0.20518	0	0.162634	0.267691	0.209802	0.125511	0.337735	0.202412	0.356354	0.131969	0.354172	0.062896	0.438996	28.7157	0.430131	0.447419	5.10361	45.2234	0.12264	35.5102	1.57899	2.51827	0.385468	7.50896	2.25076	1.29416	75.0261	0	0.803723	4.46022	0.926253	0.649631	59.3467	0.829511	119.984	2.43341	12.9757	19.9459	29.4909	4.97731
42LT2_bin.10	0	0	0	0	0	0	0	0	0	0	0	0	0	0	0	0	0	0	0	0	0	0	0	0	0.625574	0	0	0	5.99624	2.46478	0	0	0	0	0	1.2987	0	3.81412	0.46713	0	0	0.482535	0	0	0	0	0.335618	2.75163	1.98267
34LT4_bin.10	0	0	0	0	0	0	0	0	0	0	0	0	0	0	0	0	0	0	0	0	0	0	0	0	0	0	0	0	0	0	0	0	0	0	0	0	0	0	0	0	0.87079	0	0	0	4.8313	0	0	0	1.64104
37HT1_bin.12	2.61999	1.14979	1.38504	50.0258	0.472909	108.611	72.1756	23.54	31.1827	2.76066	344.1	37.3775	10.5132	2.11223	59.5418	5.51877	46.485	1.26697	46.8592	28.7239	20.6101	52.9907	0.02837	0.091771	0	0	0.019853	0.047371	0.075313	0	0.141709	0.045704	0.029507	0	0.016219	0.041767	0	0	0.012252	0.124461	0.040457	0.057244	0.06897	0.018625	0	0	0.046884	0.037077	0
8LT1_bin.21	6.42747	21.1098	16.6673	72.2071	1.13056	0.84681	0	4.7062	7.22431	6.42579	2.40575	28.3617	7.2077	0.118769	15.9534	143.097	123.506	21.4698	1.64872	0	0	48.0654	0.613966	0	0.67979	0.682474	0.743883	0.227516	0.285769	0.464807	0.230076	0.168588	0.436225	0.416328	0.555551	0.299776	0	0.203867	0.289013	0.286514	0.342617	0.541015	0.343398	0.82707	0.431981	0.426115	1.44549	0.516178	1.27893
32LT2_bin.22	0	0	0	0	0	0	0	0	0	0	0	0	0	0	0	0	0	0	0	0	0	0	0	0	0	0	0	0	0.128855	0	0	0	0	0	0	0	0	0	0	0	0	0	0	0	2.16927	2.11505	2.2198	0	0.568856
24HT1_bin.12	73.6159	3.87047	60.76	110.292	448.57	645.588	218.208	408.799	39.5995	180.197	59.847	212.988	217.683	1088.74	1243.1	201.171	177.189	1.46028	942.444	1045.91	29.0878	359.025	0.227224	0.73253	0.961057	0.829383	0.335771	0.801201	0.999462	0.55078	0.249824	0.644714	1.18255	2.15748	0.283717	0.232339	0.373444	1.27177	2.03434	2.56049	2.65803	1.18476	1.33902	0.966426	1.30859	0.809179	0.607065	0.343414	0.277737
50HT2_bin.15	0	0	0	0	0	0	0	0	0	0	0	0	0	0	0	0	0	0	0	0	0	0	0	0	0	0	0	0	0.50468	1.50705	0	0	0	0	0	0	0	39.1371	0	0	0	0.552264	0	0	0	0	7.15964	0	0.025392
T5WL_bin.7	0	0	0.0473	0.024266	0	0	0	0.016595	0.016778	0	0.018496	0.010968	0.009355	0.019535	0	0.027095	0	0	0.018509	0.024137	0.034799	0.016525	0.009505	0	0.016772	0.01916	0.024841	0.003237	0.014077	0.014314	0	0.017626	0.007172	0.00919	0.023053	0.01038	0	0	0.004906	0.005148	0	0.014577	0.011755	0	0.011547	0.008134	0	0	0.016517
13LT3_bin.9	0	0	0	0	0	0	0	0	0	0	0	0	0	0	0	0	0	0	0	0	0	0	0	0	0.212741	0	0	1.20743	4.91977	0.183707	0	0	0	0.274522	0	2.40553	0	0	0.192698	2.75809	0	0	0	0	23.6957	17.1828	5.00619	2.44953	11.527
37HT4_bin.6	0	0	0	0	0	0	0	0	0	0	0	0	0	0	0	0	0	0	0	0	0	0	0	0	0	0	0	0	0	0	0	0	0	0	0	0	0	0	0	0	0	0	0	0	0	0	3.37071	0	0
37HT2_bin.10	0	0	0	0	0	0	1.23002	0	1.63987	0	0	0	0	0	0	0	0	0	0	0	0	0.168702	18.5323	6.05966	18.4299	1.61018	21.1882	0.837302	4.76173	16.017	16.6088	0	31.4824	8.15098	13.5251	4.39925	0	2.19553	10.7681	1.22802	3.4036	1.45803	18.2376	11.3213	2.61521	11.7689	1.21631	1.05151	1.00595
21HT1_bin.10	2.72271	0	0	0	98.8051	0	0	0.239635	15.8992	1.59999	0	0	4.15139	0.208476	0	0	0	0	59.875	0.286966	35.9697	0	0	0	0	0	0	0	0	0	0	0	0	0	0	0	0	0	0	0	0	0	0	0	0	0	0	0	0
T2WWH_bin.14	0	0	0	0	0	0	0	0	0	0	0	0	0	0	0	0	0	0	0	0	0	0	0	0	0	0	0	0	0	0	0	0	0	0	0	0	0	0	0	0	0	0	0	0	0	0	0	0	0
T2WWH_bin.9	0	0	0	0	0	0	0	0	0	0	0	0	0	0	0	0	0	0	0	0	0	0	0	0	0	0	0	0	0	0	0	0	0	0	0	0	0	0	0	0	0	0	0	0	0	0	0	0	0
T4WWH_bin.11	0	0	0	0	0	0	0	0	0	0	0	0	0	0	0	0	0	0	0	0	0	0	0	0	0	0	0	0	0	0	0	0	0	0	0	0	0	0	0	0	0	0	0	0	0	0	0	0	0
61HT1_bin.19	0	0	0	0	0	0	0	0	0	0	1.66184	0	0	0	0	0	0	0	0	0	94.4962	0	0	0	0	0	0	0	0	0	0	0	0	0	0	0	0	0	0	0	0	0	0	0	0	0	0	0	0
T4WH_bin.5	0	0	0	0	0	0	0	0	0	0	0	0	0	0	0	0	0	0	0	0	0	0	0	0	0	0	0	0	0	0	0	0	0	0	0	0	0	0	0	0	0	0	0	0	0	0	0	0	0
48HT1_bin.28	0.119245	0	1.69217	23.8327	0	1.82042	0	0	0	28.9346	0	10.2181	0.187061	48.9468	0	31.3466	27.1555	7.3798	2.20391	1.36664	0.486861	11.8423	14.8133	0	8.03265	0	0	0	0.366804	0.8614	0	0	0	0	0	0	0	0	6.12326	0.583819	0	0.402075	0	0	0.64236	0	1.60967	0	1.79448
22LT4_bin.30	0	0	0.29849	0	0	0	0	0	0	0	0	0	0	0	0	0	0	0	0	0	0	0	5.53164	0	0.459811	0	2.27887	0	10.7108	0.521842	0	68.833	4.86167	0	1.76053	8.33116	6.51167	3.62143	1.10557	0	0	1.32482	29.7429	28.155	1.10357	0	18.5355	8.08295	2.19237
14LT2_bin.25	0	0	0	0	0	0	0	0	0	0	0	0	0	0	0	0	0	0	0	0	0	0	0.529464	2.13582	15.8923	3.90171	0.195771	30.2131	32.1734	7.08926	22.6433	2.30877	4.08221	8.73065	0.510382	1.87824	1.32527	27.8502	14.5804	3.22317	24.4316	0.106607	0.52359	2.62798	12.255	31.7907	0	0.400445	1.40687
13LT2_bin.21	0	0	0	0	0	0	0	0	0	0	0	0	0	0	0	0	0	0	0	0	0	0	0	0	0.277616	0	0.366548	0	0.401147	0	0	0	0.0585825	0	0	0.231372	0	0	0.121484	0	0.084009	1.20642	0	0	0.845942	0.0957495	13.7047	0	0.753583
T2WWH_bin.18	0	0	0	0	0	0	0	0	0	0	0	0	0	0	0	0	0	0	0	0	0	0	0	0	0	0	0	0	0	0	0	0	0	0	0	0	0	0	0	0	0	0	0	0	0	0	0	0	0
70HT5_bin.12	0	0	0	0	0	0	0	0	0	0	0	0	0	0	0	0	0	0.42839	0	0	0	0	0	0	0	0	1.56523	0	0	0	0	10.2145	0	0	0	0	0	0	0	0	0	0	0	0	0	0	0	0	12.8535
12LT2_bin.20	0	0	2.9111	0	0	0	0	0	0	0	0	0	0	0	1.37833	2.90209	0	0.569233	0	0	0	0	1.70857	0	0.243077	0	1.8297	0	1.10233	0	0	0	0	0	0	6.69531	0	0	0	0	0	0	0	0.351577	1.43825	0	0	3.82486	4.33769
60HT3_bin.7	0	0	0	0	0	0	0	0	0	0	0	0	0	0	0	0	0	0	0	0	0	0	1.66199	0	0.973863	3.18448	0.426251	0	0	0	0	96.0975	0.377118	0	0	3.89844	0	0	0.426081	0	0	4.72486	12.6535	9.90678	0	0	15.7949	5.10155	5.4302
52LT1_bin.6	0	0	0	0	0	0	0.334135	11.5298	21.3645	0	0	0	0	0.658564	0	0	0	0	0	0	11.4935	0	0	0	0	0	0	0	0	0	0	0	0	0	0	0	0	0	0	0	0	0	0	0	0	0	0	0	0
22LT4_bin.4	0	0	0	0	0	0	0	0	0	0	0	2.28593	0	0	0	2.46001	0.677189	0	0	0	0	1.41962	0.212869	0	0.807944	1.20211	1.50712	0	2.68981	1.36654	0.717242	0.284696	2.88504	1.37217	0	0.878858	0	0	11.5511	2.25846	0.588129	7.09991	3.61522	1.54046	0	0	3.2294	3.01036	2.94966
48HT2_bin.33	0	0	0	0	0	0	0	0	0	0	0	0	0	0	0	6.40917	0	0	0	0	0	7.90996	1.35463	0	0.597809	0	0	0	2.70978	1.34056	0	0	1.69529	0	1.12504	28.5372	0	2.70669	4.05401	0	0	2.47661	1.33659	0	0	0	0	3.38942	3.18231
42LT2_bin.1	0	0	0	0	0	0	0	0	0	0	0	0.609774	0	0	0	0	0	0	0	0	0	0	0	0	0	0	0	0	0	0	0	0	0	0	0	0	0	0	0	0	0	0	0	0	0	0	0	0	0
4LT4_bin.34	0	0	0	0	0	0	0	0	0	0	0	0	0	0	0	0	0	0	0	0	0	0	0	0	0	0	0	0.180576	0	0	0	0	0	0	0	0	0	0	0	0	0	0	0	0	0	0	0	0	0
T3WWL_bin.17	0	0	0	0	0	0	0	0	0	0	0	0	0	0	0	0	0	0	0	0	0	0	0	0	0	0	0	0	0	0	0	0	0	0	0	0	0	0	0	0	0	0	0	0	0	0	0	0	0
48HT5_bin.14	0	0	0	0	0	0.062235	0.105198	0	0	0.349758	0.889958	0	0	0.678361	0	0	0	0	0	0	1.1895	0.08997	3.94592	0	0.109505	4.08716	1.67123	0	0	0	0.007769	0	0	0	0	0	0	0	1.94157	0	0	0	0	0	14.5358	0	35.4466	7.98621	0.784188
T5WWL_bin.12	0	0	0	0	0	0	0	0	0	0	0	0	0	0	0	0	0	0	0	0	0	0	0	0	0	0	0	0	0	0	0	0	0	0	0	0	0	0	0	0	0	0	0	0	0	0	0	0	0
14HT1_bin.16	0	0	95.9802	0	0	24.4375	0	0	0	0	0	0	2.79646	0	0	34.5982	0	0	0	0	0	5.73967	0	0	0	2.2772	0	0	0	0	0	0	0	0	0	0	0	0	0	0	0	1.27535	0.433746	0	0	0	0	0	0
31HT1_bin.12	97.7128	396.388	116.733	263.174	75.4164	248.205	0.63523	196.193	294.124	437.852	13.8027	479.118	11.2281	57.8215	62.1833	301.73	146.246	135.391	4.08651	359.327	176.143	162.268	0.236942	0.124605	0.071843	0.185147	0.099506	0.033213	0.09126	0.040163	0.081814	0.129094	0.066332	0.130602	0.222046	0.057049	0	0.075985	0.062408	0.090594	0.082392	0.15055	0.166297	0.082844	0.125022	0.173996	0.20482	0.252537	0.222642
T5WH_bin.8	0.030077	0	0.010954	0.039743	0.015896	0	0.016312	0.023703	0.029357	0.019984	0.035223	0.01928	0.008914	0.01124	0	0.024778	0.025034	0.020826	0.016575	0	0.037996	0.018411	0.018573	0.011044	0.016846	0.021537	0.017516	0.023151	0.021101	0.023945	0.0134245	0.01463	0.018218	0.012316	0.006519	0.013883	0.050357	0.024994	0.014962	0.011742	0.0106965	0.010407	0.018678	0.012162	0.009435	0.006661	0.023384	0	0.024163
14LT1_bin.8	1.37319	5.74295	1.59688	1.08703	2.95534	11.4708	8.9734	51.5948	12.1899	5.7313	53.6522	0.933303	4.65223	11.4499	25.523	9.13246	32.5035	15.9359	19.2896	190.912	1.159	9.73912	0.230212	0.017537	0.011705	0.030055	0.058065	0	0.283167	0.01332	0.007377	0.038506	0.005002	0	0.334353	0.02563	0	0.045675	0.007859	0.014112	0.006612	0.01655	0.069781	0.074558	0.176555	0.028022	0.082843	0.02469	0.149448
48HT2_bin.24	0	3.42809	13.5731	5.85711	0	0	0.107258	0.217098	0.341435	1.51018	1.3213	9.2184	26.0502	0.54779	0	2.3273	1.83216	3.05949	0.413338	0	0.254642	2.85007	6.08198	19.7733	1.27604	1.81429	14.2428	0.60224	2.25953	0.734211	4.4893	1.71932	4.60073	3.74914	6.54507	95.1381	1.79223	1.72785	0.510187	6.51807	6.18835	4.32167	7.62627	3.40215	9.73835	2.51462	7.66653	4.9471	8.75723
50LT3_bin.1	0	0	0	0	0	0	0	0	0	0	0	0	0	0	0	0	0	0	0	0	0	0	0	0	0	0	0	8.7778	9.77329	0	0	0	0	4.79269	0	0.09999	0	0	0	0	0	0	0	0	2.96982	7.28159	0	0	1.15605
T2WWH_bin.10	0	0	0	0	0	0	0	0	0	0	0	0	0	0	0	0	0	0	0	0	0	0	0	0	0	0	0	0	0	0	0	0	0	0	0.225913	0	0	0	0	0	0	0	0	0	0.177072	0	0	0	0
T2WH_bin.1	0	0	0	0	0	0	0	0	0	0	0	0	0	0	0	0	0	0	0	0	0	0	0	0	0	0	0	0	0	0	0	0	0	0	0	0	0	0	0	0	0	0	0	0	0	0	0	0	0
50LT3_bin.11	0	0	0	0	0	0	0	0	0	0	0	0	0	0	0	0	0	0	0	0	0	0	0	0	0	0	0	0	0	0	0	0	0	0	0	0	0	0	0	0	0	0	0	0	0	0	0	0	0
56HT2_bin.30	0	4.80747	1.90521	1.98644	0.126826	0	51.0049	80.808	9.9885	0.209251	16.968	1.80032	611.757	0.027931	0	9.81845	1.27393	0	0	0	0.467982	9.42824	10.178	16.0633	5.60351	13.7265	2.81917	23.1391	28.4045	3.83549	72.5715	0.225034	43.3992	6.05073	2.4497	4.60515	1.0657	19.9046	0.574506	3.70051	168.001	1.20958	0.420408	5.25923	23.5617	8.97813	0.647515	8.21574	22.004
13LT2_bin.24	0	0	0	0	0	0	0	0	0	0	0	0	0	0	0	0	0	0	0	0	0	0	0	0	4.69852	0	0.548295	0	4.22774	2.68533	0	0	0	0	0	0.241989	0	0	0	0	0	0.626517	0	2.04756	9.70483	0.591296	32.649	4.27189	1.07131
21HT1_bin.16	0	0	0.260822	0.25464	181.377	0	0	0	0.239889	0.076303	0.198411	0.396375	0.363299	0.069488	0	0.430174	0	0.162612	0	0	0	0.404406	0.956952	0	0.633347	1.08693	0.852067	0.3593	0.397943	0.364926	0.75633	0.192468	0.487815	0.439124	0.410845	0.964287	0	0.094477	0.242288	0.127086	0.320826	0.756121	0.612888	1.1617	0.754291	0.392321	1.08136	1.88163	1.98138
61HT2_bin.15	0.063503	0.654417	0.312497	0.630454	58.4632	0.349027	4.57805	2.37745	5.41159	0.089541	10.7306	13.9396	12.7851	0.657836	90.5175	0.307077	0.309283	0.108327	0.195225	0.481617	0.536986	3.01985	15.135	15.4009	6.86726	20.055	2.5577	4.42639	14.3543	4.40876	32.5458	0.226852	11.1362	14.3467	16.3125	14.9185	0.500223	10.6878	5.47343	5.43219	19.703	4.60378	213.449	15.3592	21.8228	33.6365	10.9894	15.6201	18.5981
35HT2_bin.5	2.02178	16.9849	16.6452	73.4468	19.2732	8.1351	12.6395	42.2523	56.3605	10.1124	1.15482	13.4059	24.5548	15.101	20.6365	19.3434	24.1358	10.7435	0.275208	5.33486	3.29177	116.201	84.009	33.1093	31.0097	25.3635	59.0582	0.710189	17.4915	2.8124	55.8351	176.698	76.3242	1.10816	129.422	5.09323	0.166174	8.93836	23.9247	10.5794	1.82946	19.9398	21.9288	65.3425	1.44505	1.19532	10.4521	14.6064	8.17904
32LT4_bin.30	0	0.498791	6.91571	0	0	0	0	0	0	1.22475	1.05008	4.85991	0	7.52004	0	0	14.9895	14.7088	0	0	2.15911	3.48158	6.83403	0	18.741	20.7689	5.95104	0	2.71658	10.354	0	3.45376	3.16341	0.593484	0.815108	1.0624	0	0	0.561933	0	1.42718	4.69086	0	2.57003	2.60923	2.35172	4.80895	1.79019	7.21874
55HT5_bin.7	0	0	0.338478	0	0	0	0	0	0	0	0	0	0.062099	0	0	0	0	0	0	0	0	0	0.529163	0.219286	0.256914	0.490919	1.33754	0	0.411735	0.048596	0	0	0.376045	0.355866	5.27104	0.093072	0	0.193264	0.835937	0.204965	0.946718	0.169017	0	0.639442	1.40395	0.347108	2.03424	1.2636	1.30297
14LT2_bin.30	0	0	0.208423	0	0	0	0	0	0	0	0	0	0	0	0	0	0	0	0	0	0	0	0	0	0	0	0	0	0	0	0	11.5768	0	0	0	0	0	0	0	0	0	0	0	0	0	0	0	0	0
70HT1_bin.27	17.078	107.093	63.435	0.947867	120.347	7.94315	0	0	0.394676	143.14	0	18.5361	3.83864	49.1405	31.2406	155.946	12.691	34.1294	38.7514	0	0	65.9998	42.2527	1.4655	26.5886	40.0367	33.7599	0	6.0946	3.66343	2.34572	7.33386	8.88989	23.4131	14.2079	56.4452	0	10.6068	1.55808	5.00441	4.48498	6.809	13.5176	34.4855	11.6378	0.061382	11.8589	8.30255	18.6732
40HT2_bin.3	0.278834	0	0.075025	0.255518	0.887944	2.22171	0.269044	0.516485	0.329451	0.300721	2.34974	36.37	0.315615	0.636701	0	0	0.17379	0	3.2083	1.76365	0	0.392643	0	0.053569	50.7693	4.39583	0	0.0859	0.158295	0.12758	0	28.8337	8.86917	247.053	0	0.079651	5.87067	0.088963	46.872	0	213.222	30.7934	9.67755	1.70747	24.9976	1.88558	4.49632	0.193709	0.768909
42LT3_bin.20	0	0	0	0	0	0	0	0	0	0	0	0	0	0	0	0	0	0	0	0	0	0	0	1.51869	0.249908	2.00459	0	8.86702	17.3589	0.719673	6.52589	0	3.43787	32.278	0	2.35937	0	0	0	0	3.12137	0	5.92909	0.528184	4.18607	5.91969	0	1.56512	0.576891
48HT1_bin.8	70.8356	44.867	45.5077	95.5881	21.8408	8.64138	220.408	271.061	191.916	93.9536	52.8112	756.138	219.584	262.646	91.2844	152.951	8.57585	199.413	13.3859	34.4498	0.152154	209.129	14.5635	11.5616	13.7874	22.123	31.7495	0.419852	37.8309	1.79489	10.3282	15.4139	16.9212	4.52667	33.9344	7.05851	0.255937	2.37854	8.38905	19.2785	2.1482	14.2016	2.06192	35.8127	0.713604	0.998274	4.09607	10.0239	5.09208
70HT3_bin.4	0	5.983	72.2156	5.01983	0	0	0	0	0	3.55772	3.17633	1.91856	0	0	0	0	0	0	0	0	0	4.55715	3.06199	0	3.16413	4.14178	24.9159	0	1.69705	0.674586	0.21999	9.56508	0.187543	0	1.33631	1.46438	0	1.82771	1.28239	0	0	0.800226	4.81812	3.20837	0.439988	0.832414	6.72313	8.98353	7.01434
23LT2_bin.22	0	0	0	0	0	0	0	0	0	0	0	0	0	0	0	0	0	0	0	0	0	0	1.04543	0	0	0	0.043808	0	11.9299	0	0.071745	0	0	0	0.500621	0.165986	0	0	0.017622	0	0	1.09893	0	2.12726	0.093059	0.112814	0	0.196449	5.47046
56HT2_bin.22	0	0	0	0.179407	0.076174	0	0.070983	0.075455	0.161689	0.171584	0	0.063149	0.236129	0.078543	0	0.157417	0	0.155126	0.029114	0.165166	0	0.12978	3.85264	22.3642	63.5013	58.6841	26.4038	42.3838	10.2714	50.6154	51.4507	30.7882	54.5775	47.0777	6.37327	9.06885	5.96123	18.1076	22.6616	16.874	54.391	6.05559	69.7441	4.55856	4.7789	11.9322	1.35696	12.5363	6.25289
56HT3_bin.16	0.037305	0	0.031219	0.105078	0.067493	0	0.037268	0.093687	0.126703	0.12305	0	0	0.323252	0.063702	0	0.348581	0.210656	0.136702	0.091524	0.163469	0.032731	0.183302	38.3422	103.329	3.61295	18.8748	0.681523	0.574242	2.37072	0.350014	67.4517	0.358276	13.991	11.9054	6.05386	13.5238	0	9.21041	0.494917	1.04813	4.83424	0.635541	90.6359	43.435	11.2625	74.8489	0.662463	0.93579	3.63892
56HT2_bin.11	0	0	0	0	0	0	0	0	0	0	0	0	0	0	0	0	0	0	0	0	0	0	0.866623	4.26213	4.83831	1.72258	0.407352	10.4425	4.73229	1.88418	11.8497	0	17.2286	13.4342	1.04855	0.441557	0	11.6786	0.234701	7.36189	33.938	0.337385	19.5193	0.760667	1.32127	1.48952	0.294178	0	0.408355
T5WWH_bin.3	0	0	0	0	0	0	0	0	0	0	0	0	0	0	0	0	0	0	0	0	0	0	0	0	0	0	0	0	0	0	0	0	0	0	0	0	0	0	0	0	0	0	0	0	0	0	0	0	0
35LT4_bin.3	0	0	0	0	0	0	0	0	0	0	0	0	0	0	0	0	0	0	0	0	0	0	21.6606	0	1.56605	0.726222	17.095	0	0	0	0	0	0.367633	0	0	4.14663	0	0	1.73618	0	0	0.579219	0	10.0216	18.3764	0	1.35822	0	0
T2WL_bin.3	0	0	0.015371	0	0.046541	0	0.005279	0	0.013773	0.018529	0.034214	0	0	0	0	0.018771	0	0.015298	0.035911	0	0.036907	0.02099	0.011025	0	0.008331	0	0.013278	0	0	0	0.007877	0	0	0	0.007956	0.006865	0	0	0	0	0.004554	0	0.012658	0.009191	0.008607	0	0	0	0
41HT1_bin.5	1354.99	271.296	257.283	0.801975	2260.46	3467.45	1342.1	421.995	1184.39	1281.37	1133.35	487.019	215.783	443.183	2395.28	32.4985	481.036	840.122	1383.83	98.386	536.786	207.773	12.1832	3.26941	4.79548	8.3084	8.32323	0.277538	2.65289	1.56359	11.6732	2.07402	3.02691	4.9086	5.20868	1.08764	0.292063	1.0038	3.71889	3.83208	0.611834	0.725894	3.47225	3.11208	9.17211	0.507628	1.16556	1.66471	5.30538
12LT2_bin.12	0.339184	15.7922	16.0947	10.4316	0	0	0	0	0	20.2039	11.2393	28.3484	0.924348	0.518174	0	2.519	0.111652	0.987848	0.718502	0.787289	1.43382	5.14104	2.94989	0	3.26253	5.49036	15.4098	0	4.85495	9.00395	0	7.42725	15.4201	1.95823	13.7773	14.3803	0	1.67691	1.92451	0	0.301262	7.539	0	7.25208	2.45858	0.389735	9.42032	4.87393	8.43273
48HT1_bin.13	2.06329	10.2201	1.10585	2.41722	6.32482	688.874	0.691967	8.28343	1.10134	5.64235	4.43126	2.11467	1.19162	1683.68	1.69458	11.9325	1.85877	1.85571	3.55361	68.1353	0.613018	0.988246	1.10997	0.500796	1.03697	1.96963	1.31714	1.13657	0.812155	1.04665	1.09251	0.572467	0.941326	0.600705	0.91668	1.41453	0.515678	0.491048	0.544467	3.33741	0.908682	1.2238	0.960961	1.72548	0.892142	0.851346	1.9504	1.40175	1.37389
T5WL_bin.6	0	0	0	0	0	0	0	0	0	0	0	0	0	0	0	0	0	0	0	0	0	0	0	0	0	0	0	0	0	0	0	0	0	0	0	0	0	0	0	0	0	0	0	0	0	0	0	0	0
48HT2_bin.23	0.065197	0.366631	0.459853	0.333066	0	0	0.013623	0.038558	0.120433	0.185203	0.16394	0.139538	0.137005	0.139077	0	0.31495	0.215909	0.393644	0.087236	0	0.024462	0.236152	0.561767	0.034547	0.497639	0.796357	1.02805	0.094368	0.79694	0.463537	0.188796	1.36109	0.140861	0.137858	0.435637	139.619	0.289371	0.162211	0.263038	0.081126	0.202309	4.38985	0.275977	0.39591	5.49111	4.69282	14.665	25.0416	4.76229
52LT4_bin.11	0	0	0	0	0	0	0	0	0	0	0	0	0	0	0	0	0	0	0	0	0	0	0	0	0	0	0	0	0	0	0	0	0	0	0	0	0	0	0	0	0	0	0	0	0	0	13.6879	0	0
24HT1_bin.3	18.6059	15.7948	34.4422	4.67704	11.1749	11.8961	65.974	19.9951	14.4936	15.2826	3.72999	1.30598	20.6928	45.4506	9.45818	31.0879	19.3841	17.3778	12.6394	7.99376	7.30271	28.7033	0	0	0	0	0	0	0	0	0	0	0	0	0	0.077064	0	0	0	0	0	0	0.324895	0	0	0	0	0	0
T5WWL_bin.9	0	0	0	0	0	0	0	0	0	0	0	0	0	0	0	0	0	0	0	0	0	0	0	0	0	0	0	0	0	0	0	0	0	0	0	0	0	0	0	0	0	0	0	0	0	0	0	0	0
T4WH_bin.3	0	0	0	0	0	0	0	0	0	0	0	0	0	0	0	0	0	0	0	0	0	0	0	0	0	0	0	0	0	0	0	0	0	0	0	0	0	0	0	0	0	0	0	0	0	0	0	0	0
T3WWH_bin.3	0	0	0	0	0	0	0	0	0	0	0	0	0	0	0	0	0	0	0	0	0	0	0	0	0	0	0	0	0	0	0	0	0	0	0	0	0	0	0	0	0	0	0	0	0	0	0	0	0
37HT2_bin.23	0	0	3.64182	0	0	0	0	0	0	0	0	0	0	0	0	0	0	0	0	0	0	0.02028	64.4754	0	12.9924	63.3428	27.1056	0.01619	1.84987	0.12273	0.080068	40.2618	101.465	12.6811	0.791776	9.18948	2.71773	0.14096	5.81989	0.156085	0.014326	0.711557	30.1244	116.435	35.2988	0.404583	3.3145	25.0613	3.09982
50HT2_bin.13	0	0	0	0	0	0	0	0	0	0	0	0	0	0	0	0	0	0	0	0	0	0	0.561151	0	0.079891	1.00552	0	0	0.273856	0	0	2.31364	0.205614	0	32.4011	0.232529	0	74.2501	0	0	0	0.192332	0	0.698033	0.516923	0.517733	11.2253	10.5895	10.4053
T1BSS4_bin.1	0	0	0	0	0	0	0	0	0	0	0	0	0	0	0	0	0	0	0	0	0	0	0	0	0	0	0	0	0	0	0	0	0	0	0	0	0	0	0	0	0	0	0	0	0	0	0	0	0
14HT5_bin.4	0	0	0	0	0	0	0	0	0	0	0	0	0	0	0	0	0	0	0	0	0	0	0	0	0.023771	0	0	0	0.01935	0	0	0	0	0	0	0.049511	0	0	0	0	0	0	0	0	0.046807	0	0.062599	0	0.170442
32LT2_bin.9	0	0	0	0	0	0	0	0	0	0	0	0	0	0	0	0	0	0	0	0	0	0	10.1593	0	0	0	0	0	1.96866	0	0	0	0	0	0	0	0	0	1.28025	0	0	6.85905	0	0	0.640124	0	0	0	6.13585
41HT1_bin.3	0	40.2082	24.0949	16.1117	0.498245	2.32238	3.31375	21.4203	11.7179	15.4709	0.274736	5.31876	146.562	0.682338	0.421789	42.8707	24.4118	14.6082	0	0.606017	1.82502	152.154	28.7127	16.2194	1.78032	29.6083	13.755	5.44303	16.3054	5.28408	11.3015	1.10239	2.44625	11.0355	2.25138	8.81646	12.2712	20.7449	0.589995	1.12266	1.7172	2.78096	4.49368	4.64361	7.63864	3.63689	3.08294	9.64968	8.19171
42LT1_bin.12	0	0	0.559211	0	0	0	0	0.23787	6.44355	0	2.12101	6.25556	87.2337	0	0	2.2027	0	0	0	0	0	15.4751	53.1155	103.694	5.16158	35.2688	16.4248	8.10415	30.8268	5.68408	23.2121	0.051372	15.8298	5.25286	10.689	38.4234	13.241	64.2147	1.92921	4.12928	14.9196	1.70939	23.6684	6.98408	22.9026	40.7304	9.65251	14.4138	18.1009
14HT4_bin.8	0	0	0.474472	0.185994	0	0	0	0	0	0	0	0.1093	0.137148	0	0	0.991543	0	0	0	0	0	0.6606	56.3401	19.8481	5.40905	19.0686	7.86716	0.138953	18.2839	0.883113	0.897853	21.8493	9.27293	1.84008	73.835	51.8043	3.44195	7.35744	3.12278	0.171903	0.283392	20.647	8.24743	38.7797	1.09902	0.845193	52.4018	24.7112	24.9698
4LT3_bin.10	0	0	0	0	0	0	0	0	0	0	0	0	0	0	0	0	0	0	0	0	0	0	0	0	0	0	0	0	0	0	0	0	0	0	0	0	0	0	0	0	0	0	0	0	0	0	0	0	0
52HT2_bin.2	0	0	42.4986	0	0	0	0	0	0	0	1.50419	8.33122	5.16653	0	0	53.5328	0	0	0	0	0	28.199	9.19801	0	0.850263	1.04771	4.13771	0	6.07485	0.394401	0	0	0.125366	0.728418	2.07559	0.27394	0	0.022526	52.1898	3.19548	0.65528	0.311287	0.179961	1.21638	9.2691	0.925344	3.85853	3.08979	8.54163
61HT5_bin.5	0	0	0	0	0	0	0	0	0	0	0.082806	0	0	0	0	0	0	0.122186	0	0	0	0	0.076468	0	0.029184	0	0.067808	0	0.020606	0	0	0	0.016581	0	0	0.022872	0	0	0.015414	0	0	0.021741	0	0	0.043111	0	0.076868	0	0.09179
56HT2_bin.19	0	0	0.109004	0	0	0	0.074057	0	0.227916	0	0	0.649027	3.15565	0	0	0.185506	0	0	0	0	0	0.360087	45.9633	120.263	1.58974	74.1408	8.55617	31.8036	64.7326	3.09829	35.9137	0.423939	65.3881	38.4193	33.9463	6.73679	60.3824	300.434	7.79417	15.2478	120.663	0.740208	4.0824	55.4532	198.594	228.219	26.9777	55.0538	102.362
T1BSS4_bin.8	0	0	0	0	0	0	0	0	0	0	0	0	0	0	0	0	0	0	0	0	0	0	0	0	0	0	0	0	0	0	0	0	0	0	0	0	0	0	0	0	0	0	0	0	0	0	0	0	0
13HT2_bin.6	0	0.645606	1.27626	0.168685	0	0	0	2.42434	6.83417	0	0	0	0.085198	0.256387	0	0.102613	4.94506	0	0	0	0	0.071079	8.5027	297.003	13.4351	88.178	25.6211	4.3721	56.0894	3.37582	30.3337	2.40618	29.1122	33.6825	7.49195	45.4018	2.05947	37.0589	4.79645	6.45125	4.93269	14.7225	9.74758	20.7976	38.684	21.6075	46.4939	145.066	163.057
31HT1_bin.16	1.91587	32.866	10.6701	15.9075	3.13993	2.73651	315.205	505.936	689.195	15.8491	24.4862	36.4514	331.622	2.70063	2.58167	82.2441	55.4746	18.8435	1.53988	199.141	0.891485	823.24	1.20222	1.91633	19.9738	3.31014	1.56888	5.14112	3.14276	3.01018	0.60321	7.56371	6.53281	16.8002	0.926203	0.993436	1.47774	12.2023	31.5772	11.3489	22.3031	8.10335	6.76897	3.21712	7.2117	7.86416	5.6989	2.75823	1.7263
18HT5_bin.3	0	0.056494	0.061214	0	0.026146	0	0.016799	0	0.014713	0	0	0	0	0.04356	0	0.024903	0	0.015699	0	0	0.02438	0.022813	0.077468	0.050667	0.075618	0.072225	0.055458	0.019871	0.114182	0.022788	0.107853	0.057774	0.107832	0.062309	0.062433	0.032338	0	0.052097	0.058491	0.055263	0.045951	0.052334	0.112743	0.055476	0.101025	0.081285	0.136877	0.117688	0.097866
24LT5_bin.7	0	0	0	0	0	0	0	0	0	0	3.78287	0	1.61783	0	0	0	0	0	0	0	0	9.84081	5.21428	0	27.9944	14.9003	47.7801	0	29.0176	2.96925	22.5595	0	23.9981	0	19.9575	0	0	3.26952	28.8398	0.624746	2.24106	18.2188	35.6789	3.52377	20.9677	14.465	11.5914	10.8558	48.1879
8LT1_bin.17	0.519018	197.82	16.0222	93.1451	5.41852	5.00798	61.1607	12.4989	21.2594	16.9521	3.31094	13.1418	486.87	1.02588	29.6332	138.523	122.469	48.1596	0	0	5.43618	534.3	12.3456	37.0891	1.67853	17.3721	9.28518	2.67634	29.681	4.66209	13.8861	1.14167	5.05127	14.4272	4.00717	22.7484	5.26599	27.7577	0.850043	7.62684	14.7815	3.65732	2.90652	23.1045	19.7321	7.38375	5.80533	19.9781	12.1688
23LT2_bin.18	0	0	0	0	0	0	0	0	0	0	0	0	0	0	0	0	0	0	0	0	0	0	0	0	0.250681	0	0	0	0.681984	0	0	0	0	2.47146	0	0.183945	0	1.76319	0	0	0	0.687324	0	0	7.96351	9.52748	6.06138	4.38725	8.53073
56HT2_bin.15	0	0	0	0	0	0	0	0	0	0	0	0	1.75784	0	0	0	0	0	0	0	0	1.4153	7.48054	0	2.91529	1.30601	18.1015	0.406126	13.3808	1.285	0.859985	10.5402	3.26105	3.53519	38.2356	7.6398	0	14.9285	1.89381	0	22.9189	19.4922	5.84062	6.47269	3.60939	0.998861	11.106	6.3423	7.79811
60HT3_bin.8	0.061892	0	0	0.139541	0.069058	0	0.016431	0.02858	0.088025	0.098124	0	0.106463	7.80889	0.124276	0	0.08859	0.07186	0.110711	0.10069	0.208833	0	0.062167	41.9266	0.043264	41.4268	11.7142	69.8461	0.077627	65.4594	9.69357	0.077972	0.175634	4.76797	1.84484	112.563	134.652	0.063363	11.0571	329.313	0.04564	0.078927	64.3599	0.225469	153.302	44.0469	27.3957	90.0694	8.28904	126.097
T2WWH_bin.17	0	0	0	0	0	0	0	0	0	0	0	0	0	0	0	0	0	0	0	0	0	0	0	0	0	0	0	0	0	0	0	0	0	0	0	0	0	0	0	0	0	0	0	0	0	0	0	0	0
56HT2_bin.17	0	0	0	0.018746	0	0	0	0	5.25214	0	0	33.4482	0	0	0	0	0	0	0	0	0	0	0	0.107475	0	5.70025	0	7.22114	0	0	2.79099	0	0	3.54106	0	0	1.33939	0	0	0	17.7756	0	5.13938	2.68441	0	0	0	0	0
25LT2_bin.6	0	0	0	0	0	0	0.009829	0.052333	0.081225	0.061064	0	0	0.128358	0.040401	0	0.192116	0	0.074331	0	0.061525	0	0.107047	1.13103	0.751356	0.170542	0.427193	0.345455	0.045757	0.760203	0.079199	0.88952	0.250218	0.706821	0.222566	0.772936	0.634066	0	0.577992	0.13674	0.281101	0.420506	0.451617	0.356314	0.648263	0.9481	1.05741	0.775566	0.757264	1.23524
37HT2_bin.28	0	0	1.20111	9.37896	0	0	0	0	0	0	0	6.41607	0	0	0	0	0	0	0	16.8828	0	0	0	0	0.593674	0	0	0.341361	3.06775	0.787445	9.06445	0	27.721	0	0	9.51974	0	0	0	11.5308	0	0	0	0	0	2.50581	0	0	0
T1SZ1_bin.2	0	0	0	0	0	0	0	0	0	0	0	0	0	0	0	0	0	0	0	0	0	0	0	0	0	0	0	0	0	0	0	0	0	0	0	0	0	0	0	0	0	0	0	0	0	0	0	0	0
T5WH_bin.7	0	0	0	0	0	0	0	0	0	0	0	0	0	0	0	0	0	0	0	0	0	0	0	0	0	0	0	0	0	0	0	0	0	0	0	0	0	0	0	0	0	0	0	0	0	0	0	0	0
57LT1_bin.10	4.04751	19.4533	23.585	1.73157	6.94338	0	5.04252	5.57335	5.15886	15.9454	2.62782	0	4.98353	4.58967	0	6.26483	31.5184	17.7108	3.74993	9.40475	1.09371	4.95996	0	0	0	0	0	0	0	0	0	0	0	0	0	0	0	0	0	0	0	0	0	0	0	0	0	0	0
21HT2_bin.19	0	0	0.616745	0	0	0	0	0	0	0	0.499431	0	0.174261	0	0	1.6354	0	0	0	0	0	0.136315	38.017	0	0.495945	0.709641	94.0401	0.048978	28.1808	0.483212	0.157071	0.926775	0.135727	0.144678	1.6509	0.431698	0	0	0.180962	0	0.105875	2.2565	0.150365	0.307352	1.53552	0.710798	13.9739	3.91619	1.94117
48HT1_bin.15	41.9062	53.7376	37.9027	19.5513	54.8946	51.3765	39.8408	31.4758	89.8775	45.341	24.8122	0.954463	4.91616	75.9823	2.027	12.5377	6.3725	11.1625	58.6853	32.1851	52.5379	3.17943	0	0.084524	0.037249	0	0	0.031375	0	0	0.390038	0.738601	0	0.114553	0	0	0	0	0	0.025714	0.157588	0	1.28558	0	0	0	0	0	0
4LT2_bin.8	0	0	0	0	0	0	0	0	0	0	0	0	3.82203	0	0	0	0	0	0	0	0	0	0.29504	0	0.154715	0	0	0.180202	2.11281	1.76695	0	1.03116	0.13051	0	0.594382	0.284188	0.512256	4.4884	0	0.345214	2.26048	0.603586	0	0	0.667295	0	7.11027	0	0.858103
24HT1_bin.22	5.80783	0	0	0	3.63984	5.23082	53.6229	0	0	0	0	0	0	0.670986	0	0	2.08258	0.174195	5.01539	0.048346	5.46174	0	0	0	0	0	0	0	0	0	0	0	0	0	0	0	0	0	0	0	0	0	0	0	0	0	0	0	0
60HT5_bin.6	0	0	0.089429	0	0	0	0	0	0	0	0	0	0	0	0	0	0	0	0	0	0	0.013333	0.303467	0.180502	0.048826	0.219162	0.190948	0.023087	0.283489	0.042436	0.069328	41.7826	0.11299	0.052112	0.085584	0.296168	0.075543	0.149547	0.047497	0	0.020457	0.146727	0.137827	0.179465	0.074193	0.071569	3.25598	0.281259	0.343992
27LT1_bin.11	16.5588	12.7638	22.9882	20.7198	9.11757	60.0667	50.1325	8.57753	36.7843	15.4255	3.54757	1.78665	0.841363	14.8477	2.69829	0	38.8366	2.74843	6.70506	43.6891	51.46	2.7253	0	0	0	0.169614	0	0.087535	0	0	0	0.368817	0	0.140213	0.192251	0.130363	0	0	0	0.181876	0.199845	0	0	0	0	0	0	0	0
52LT1_bin.14	3.97161	342.635	163.99	0.0519565	0	8.38554	0	0	0	43.192	102.206	0	0.350243	23.3661	0	4.4136	1.03816	12.4894	32.5534	0	9.7065	0	0.556305	0.102124	0.492552	0.053783	1.23627	0.160948	0.218464	0.06717	0	0.062931	0	0.190249	0.123888	0.533207	0.045683	0	0.05402	0.035031	0.051894	0.076129	0.703841	0.046333	0.432315	0	0.14699	0.618533	0.495354
41HT2_bin.14	0	0	0	0	0	0	0	0	0	0	0	0	0	0	0	0	0	0	0	0	0	0	0.870104	0	0.187727	2.46056	9.32434	0	0.117698	0.036713	0	63.6775	0.258304	0.125423	93.6836	10.5636	0.090753	0.844477	0.24171	0	0.087662	17.125	0.611673	12.6753	0.85101	0.302352	4.9562	1.00513	1.69202
32LT4_bin.8	0	0	0.458784	0.144761	0	0	0.015312	0.0909975	0.08946	0	0	0.091147	0.219225	0	0	0.754329	0	0.051826	0	0	0	0.582954	25.8402	56.1729	7.50819	87.255	21.91	4.05059	17.3693	2.13891	60.8372	25.5075	66.16	8.57582	14.6007	52.0386	12.568	107.46	3.14611	3.91215	7.44988	17.9454	84.3813	27.6488	12.5236	5.69779	44.1789	84.7605	54.3739
27LT5_bin.10	0	0	0	0	0	0	0	0	0	0	0	0	0	0	0	0	0	0	0	0	0	0	0	0	0	0	0	0	0	0	0	0	0	0	0	0	0	0	0	0	0	0	0	0	0	0	0	0	0.952602
24HT1_bin.9	0	0	0	0	0	0	244.75	0	0	0	0	0	0	0	0	0.06568	0	0	0	0	0	0	0.046335	0	0.072605	0.092643	0.044006	12.1812	0.132971	0.053231	0.025632	0	0.060163	0	1.5082	0.031242	0	2.34608	0.013567	20.5948	1.01953	0.039428	0	0.060102	0.066189	0.293153	0	0	0.050573
40HT1_bin.5	1.68247	0	0.272703	0	0	0	0	0	0	0	1.89917	164.732	7.85763	0	0	7.69583	0.337859	11.9027	0	0	0	0.084226	0.265563	0	0.319751	0	0.483559	0	0.164708	0	0	0	0.330607	0.04882	0.931079	0	0	0	0.422566	0	0	0.127753	0	0.493998	1.00888	0.181834	1.17102	1.44438	1.19305
T2WL_bin.1	0	0.08499	0.009721	0.009377	0.009239	0	0	0.007457	0.00739	0.009941	0.049863	0	0.008407	0.015364	0.041538	0.012507	0.040129	0.040772	0.038532	0	0	0.004332	0.014692	0.015746	0.008942	0.017218	0.006512	0.005004	0.004119	0.003836	0.008453	0.007353	0.005731	0.009638	0.021596	0.016004	0.024136	0	0.005171	0.004626	0.002213	0.011434	0.021713	0	0	0	0	0.014144	0.007542
35LT2_bin.1	0	0	0	0	0	0	0	0	0	0	0	0	0	0	0	0	0	0	0	0	0	0	0	0	0	0	0	0	0	0	0	0	0	1.0835	0	2.78129	0	0	0	0	0	0	0	0	2.18362	0	2.7604	0.380225	5.20021
52LT5_bin.29	0	0	0.146222	0	0	0	0.119776	0	0	0	0	0	0	0	0	0	0	0	0	0	0	0	0.482639	0.156125	0.571769	0.510354	0.525118	0	0.355311	0	0	0	0.260905	0.108618	1.76216	0.277162	0	0.088473	0.348465	0.082722	0.096654	0.266372	0	0.458455	0.874949	0.248456	1.16157	0.968585	1.13894
8LT1_bin.9	31.6443	0	0.221373	7.74076	7.2826	18.0252	26.2109	22.9512	0.656468	2.5816	0.692551	29.4974	5.12109	22.4279	5.61603	6.06806	38.2177	86.5573	12.8373	8.82451	10.6862	12.6433	0	0	0.05279	0	0	0	0	0	0	0	0	0	0	0.059745	0	0	0	0	0	0.03718	0	0	0	0	0	0	0
T2BS01H_bin.7	0	0	0	0	0	0	0	0	0	0	0	0	0	0	0	0	0	0	0	0	0	0	0	0	0	0	0	0	0	0	0	0	0	0	0	0	0	0	0	0	0	0	0	0	0	0	0	0	0
T5WWL_bin.13	0	0	0	0	0	0	0	0	0	0	0	0	0	0	0	0	0	0	0	0	0	0	0	0	0	0	0	0	0	0	0	0	0	0	0	0	0	0	0	0	0	0	0	0	0	0	0	0	0
52LT2_bin.12	0	0	0	0	0	0	0	0	0	0	0	0	0	0	0	0	0	0	0	0	0	0	0	0	0	0	0	0	0	0	0	0	0	0	0	0	0	0	0	0	0	0	0	0	0	0	0	0	0
37HT4_bin.13	0	0	0.962925	0	0	0	0	0	0	0	0	0	0	0	0	0	0	0	0	0	0	0	0.633192	0	0.041899	0	6.39864	0	0.194952	0.069543	0	0	0	0	0	0	0	0	0.06847	0	0	0	0	0.175579	6.80791	0	41.8968	15.525	23.2114
32HT1_bin.6	3.88076	0	0	39.3983	0	0	10.1681	21.2463	87.8724	4.39792	10.0555	2.10869	21.5659	0.680966	43.6217	6.91937	0	0	0	0	0	38.8614	1.87174	4.29235	4.25255	2.65699	1.11536	5.92247	1.35234	7.10049	11.216	1.42724	8.92264	8.01856	4.18785	1.30348	0	1.49361	0.663224	9.55014	3.88154	0.764755	0.353247	2.00969	3.42915	9.61433	1.16744	0	6.37775
T1SZ2_bin.4	0	0	0	0	0	0	0	0	0	0	0	0	0	0	0	0	0	0	0	0	0	0	0	0	0	0	0	0	0	0	0	0	0	0	0	0	0	0	0	0	0	0	0	0	0	0	0	0	0
55HT2_bin.4	0	0	0	0	0	0	0	0	0	0	0	0	5.06392	0	0	0	0	0	0	0	0	0	4.47104	3.89599	9.98402	8.00783	8.42091	1.74301	12.3176	5.23328	18.5514	2.23897	12.0506	9.31048	6.28014	6.71887	0	2.21956	13.4636	38.719	15.0644	2.22893	3.94246	11.6276	4.40035	4.77748	0.050068	0	1.54521
14HT2_bin.13	0	0	0	0	0	0	0	0	0	0	0	0	8.16661	0	0	0	0	0	0	0	0	0	6.56817	5.55938	35.2813	6.48959	9.12963	13.4225	10.7692	6.26695	15.4984	0	3.85435	6.35247	31.7191	4.02811	0	0	0	1.89737	5.29436	0	3.21552	3.05639	8.0757	17.1035	1.11195	1.71194	5.3045
23LT4_bin.3	0	0	0	0	0	0	0	0	0	0	0	0	0	0	0	0	0	0	0	0	0	0	0	0	0	0	0	0	0	0	0	0	0	0	0	0	0	0	0	0	0	0	0	0	0	0	0.950947	0	12.8983
T5WH_bin.2	0	0	0	0	0	0	0	0	0	0	0	0	0	0	0	0	0	0	0	0	0	0	0	0	0	0	0	0	0	0	0	0	0	0	0	0	0	0	0	0	0	0	0	0	0	0	0	0	0
T1SZ1_bin.5	0	0	0	0	0	0	0	0	0	0	0	0	0	0	0	0	0	0	0	0	0	0	0	0	0	0	0	0	0	0	0	0	0	0	0	0	0	0	0	0	0	0	0	0	0	0	0	0	0
4LT1_bin.4	24.3374	24.552	4.35656	3.37236	0.497403	84.0078	14.2179	24.7857	28.9718	70.7224	7.69789	5.5376	2.60163	0.218035	112.956	0.759238	30.4401	25.0607	3.22539	0.166749	5.61862	13.7523	3.1924	28.8317	13.8755	35.7629	14.2218	7.27883	7.45623	1.4506	1.76647	2.74049	18.3212	27.6478	0.068027	7.13863	3.83776	0.475752	17.4172	62.5082	3.3828	2.44278	33.7196	4.89246	25.9099	15.4534	8.32581	14.9574	10.8366
37HT2_bin.15	0	0	0	0	0	0	0.0357315	0	0.071503	0	0	0	0.081735	0	0	0.085919	0	0	0	0.052854	0	0.029528	29.7132	109.507	1.15244	20.4449	7.50777	0.597325	1.39274	0.13342	65.9534	2.78598	74.5027	9.85104	24.9576	32.3956	2.4101	3.73253	3.35177	80.4757	2.5359	1.81237	1.84562	51.7669	7.86997	3.13127	1.91978	1.23256	1.44019
14LT4_bin.6	0	0	0.135481	0.12418	0	0	0.068296	0	0.125228	0	0	0.109747	0.699366	0	0	0.325423	0	0	0	0	0	0.098492	0.302412	0.528975	0.065573	0.247866	0.100461	0.152037	0.317728	0.012212	0.554303	0.062132	0.119555	0.061662	0.204258	0.178518	0.093003	0.335434	0.049382	0.097686	0.171137	0.059262	0.167783	0.160657	1.37323	5.76893	0.413977	0.772289	0.744709
T2BS01H_bin.2	0	0	0	0	0	0	0	0	0	0	0	0	0	0	0	0	0	0	0	0	0	0	0	0	0	0	0	0	0	0	0	0	0	0	0	0	0	0	0	0	0	0	0	0	0	0	0	0	0
13LT1_bin.11	0	0	1.39178	0	0	0	0	0	0	0	0	0	0	0	0	0	0	0	0	0	0	0	2.20029	0	0	0	0	0	0	0	0	0	0	0	0	0	0	0	0	0	1.30349	0.433503	0	0	0	0	0	0	0.573786
T3WWL_bin.3	0	0	0	0	0	0	0	0	0	0	0	0	0	0	0	0	0	0	0	0	0	0	0	0	0	0	0	0	0	0	0	0	0	0	0	0	0	0	0	0	0	0	0	0	0	0	0	0	0
24HT1_bin.18	19.3377	0.990583	0	0	53.5418	41.59	64.8278	3.3556	0	4.48129	34.6861	12.8834	47.99	1.45508	73.6894	0	0	0	0	0	0	0	0	0	0.908066	0	0	0	0.670786	1.57351	0	0	0	11.3453	0	0	0	2.22576	0	24.193	0	0	0	0	8.40357	9.07882	0.845744	2.96708	15.0873
T2WH_bin.3	0	0	0	0	0	0	0	0	0	0	0	0	0	0	0	0	0	0	0	0	0	0	0	0	0	0	0	0	0	0	0	0	0	0	0	0	0	0	0	0	0	0	0	0	0	0	0	0	0
40HT1_bin.2	0.086553	0	0	0.148119	0.071006	0	0.654663	3.9625	5.25677	0.101548	0.055731	459.061	0.11758	0.040461	0.084569	0.277777	0	20.0556	0.077844	0.157473	0.03373	0.141842	0.067478	0.028051	0.04954	0.042637	0.016323	2.59385	0.044093	0.10735	0.096479	0.026979	0.019877	0.059698	0.113045	0.062231	0	0	0.043147	0.050352	0.030236	0.070055	0.039745	0.047927	0.049099	0.041279	0.043166	0.033881	0.087213
55HT1_bin.1	353.564	0.306956	5.48494	48.2151	62.9165	374.232	0.113438	1.07889	1.32403	7.48801	16.0407	6.45996	2.61775	159.963	10.8672	63.1862	6.10326	367.162	69.8794	47.2577	1.61816	77.4439	0.171456	0	0.18219	0.141159	0.131726	0.046367	0.154433	0.192522	0.104687	0.101387	0.067778	0.058564	0.110686	0.102087	0	0.045967	0.183349	0.041212	0.04078	0.097188	0.081417	0.086046	0.117271	0.070164	0.160824	0.299597	0.525402
60HT1_bin.7	16.5165	0	0.893537	7.71074	1.601	2.61557	12.3567	12.6496	4.50825	0	62.0563	0	0	6.16157	0	1.51478	0	0	17.1311	112.021	90.789	0.575797	0	0	0	0	0	0	0	0	0	0	0	0	0	0	0	0	0	0	0	0	0	0	0	0	0	0	0
48HT1_bin.23	0	0	0.838414	0.229238	2.45521	15.9488	3.67764	9.15286	2.1431	0	0.331373	0.164086	3.53463	105.064	0	2.27758	0	0	0	0	0	1.72435	0	0	0.016473	0	0	0	0.034863	0	0	0.114232	0	0	0	0	0	0.711411	0	0	0	0	0	0	0.107169	0.139137	0	0	0.173509
13HT2_bin.4	0	0	0	0	0	0	0	0	0	0	0	0	0	0	0	0	0	0	0	0	0	0	1.59206	54.449	0.551786	0.750176	0	0.05312	0.792694	0	1.09647	1.77225	0	0.247833	3.14762	0	0	1.39051	1.37661	0	0	0	0	0	1.15667	0.470505	0	0	0.513944
18HT1_bin.21	5.59794	0	0	60.6425	0	0	0	0	0	0	0	0	0	0	0	0	0	0	0	0	0	6.24848	0	0	0	0	0	0	0	0	0	0	0	0	0	0	0	0	0	0	0	0	0	0	0	0	0	0	0
60HT2_bin.5	0	0	0	0.290124	0.141312	0	0.030889	0.278624	0.451911	0.63487	0	0	0	0.263761	0	0	0	0	0	0.895576	0	0.467522	0.281485	0	0.466718	0.08988	0.382207	0	2.83231	0.307082	0.219087	17.897	0.169649	0.626132	0.273449	1.92398	0	0	19.3655	0.064822	0.077525	107.706	0.196067	0.939134	0.207799	0.220865	14.0515	0	0.663277
T5SZ2H_bin.1	0	0	0	0	0	0	0	0	0	0	0	0	0	0	0	0	0	0	0	0	0	0	0	0	0	0	0	0	0	0	0	0	0	0	0	0	0	0	0	0	0	0	0	0	0	0	0	0	0
41HT2_bin.9	0	0	0	0	0	0	0	0	0	0	0	0	0	0	0	0	0	0	0	0	0	0	8.40563	0	8.00127	1.62042	3.68076	0	0	2.52	0	1.96269	20.8043	0.767471	55.4465	5.71742	0.999948	11.3709	7.31738	0	2.11808	4.55458	3.09157	4.65672	0.319471	0.63984	8.7078	3.07569	3.66199
12LT2_bin.8	0	0	0	0	0	0	0	0	0	0	0	0	0	0	0	0.350653	0	0.434666	0	0	0	0	3.83645	0	3.27168	1.473	0.81815	0	2.11672	4.2089	0.645727	6.03703	2.56786	0.550234	4.05341	3.38472	0	3.96935	1.91467	0	0.125957	0.904337	0.743834	4.17083	1.4819	1.34111	4.70752	1.66333	5.95195
24LT1_bin.4	0	0	0	0	0	3.96809	2.235	0.944074	0.155424	0	0	10.5998	7.65738	19.3794	0	60.8296	0	0	0	8.11195	3.59782	1.13288	0	0	0	0	0	0	0	0	0	0	0	0	0	0	0	0	0	0	0	0	0	0	0	0	0	0	0
T4WH_bin.4	0	0	0	0	0	0	0	0	0	0	0	0	0	0	0	0	0	0	0	0	0	0	0	0	0	0	0	0	0	0	0	0	0	0	0	0	0	0	0	0	0	0	0	0	0	0	0	0	0
52LT4_bin.4	0	0	0	4.5115	0	0	0	0	0.64045	0	0	0	0	0	0	0	0	0	0	0	0	0	34.5548	0	25.9785	18.4561	17.1842	0	12.7727	9.51385	0	49.4247	0	0.345821	56.2344	30.1616	0	0.809711	0	0	0	71.2976	18.9987	0	33.5093	8.00947	88.8074	94.3172	27.6311
4LT4_bin.32	0	0	0	0	0	0	0	0	0	0	0	0	0	0	0	0	0	0	0	0	0	0	0	0	0.063448	0	0	0	0	0	0	0	0	0	0	0	0	0	0	0	0	0	0	0	1.303	0	0.373014	0.178103	0
T3WWL_bin.11	0	0	0	0	0	0	0	0	0	0	0	0	0	0	0	0	0	0	0	0	0	0	0	0	0	0	0	0	0	0	0	0	0	0	0	0	0	0	0	0	0	0	0	0	0	0	0	0	0
T3WH_bin.1	0	0	0	0	0	0	0	0	0	0	0	0	0	0	0	0	0	0	0	0	0	0	0	0	0	0	0	0	0	0	0	0	0	0	0	0	0	0	0	0	0	0	0	0	0	0	0	0	0
52LT3_bin.25	0.097741	0	0.055609	0.100459	0.12001	0	0.055871	0.110439	0.139362	0.102256	0.08206	0.063585	0.21435	0.077045	0	0.247823	0.096597	0.105009	0.029879	0.142796	0.058869	0.142241	8.05548	0.435424	0.299926	1.23562	0.430917	0.070307	0.98346	0.255787	0.695038	4.44545	0.615825	0.778372	0.898526	1.88044	0	1.33886	0.310917	0.269626	0.499402	1.47542	1.62583	0.955727	0.884256	0.800898	1.17985	2.6936	11.5929
T1SZ2_bin.1	0	0	0	0	0	0	0	0	0	0	0	0	0	0	0	0	0	0	0	0	0	0	0	0	0	0	0	0	0	0	0	0	0	0	0	0	0	0	0	0	0	0	0	0	0	0	0	0	0
11HT3_bin.2	0	0	0	0	0	0	0	0	0	0	0	0	0	0	0	0	0	0	0	0	0	0	0	8.7468	7.25748	0	0	0	2.00211	6.52682	0.73829	0	0	0	0	0	0	0	0.113189	15.2632	0	0.15784	0	1.8273	49.2305	14.852	1.04612	21.8796	0.370035
T5WWL_bin.8	0	0	0	0	0	0	0	0	0	0	0	0	0	0	0	0	0	0	0	0	0	0	0	0	0	0	0	0	0	0	0	0	0	0	0	0	0	0	0	0	0	0	0	0	0	0	0	0	0
T4WH_bin.2	0	0	0	0	0	0	0	0	0	0	0	0	0	0	0	0	0	0	0	0	0	0	0	0	0	0	0	0	0	0	0	0	0	0	0	0	0	0	0	0	0	0	0	0	0	0	0	0	0
14LT4_bin.17	0	1.6666	27.1991	12.7675	0.04911	4.90843	15.3227	0.148308	0.456217	2.9191	0.116529	0.705712	0.837596	0.045151	0.436816	5.33389	15.3559	0.789558	0.082191	0	0.088089	343.841	5.25626	11.1059	6.89335	12.7624	7.23651	1.03681	86.5306	0.998593	2.97759	6.98055	11.6152	13.3854	11.1331	49.7097	0.209989	0.876149	2.05762	16.269	12.4894	22.7027	31.0418	45.317	12.4779	0.973987	4.30882	10.7881	13.8117
4LT4_bin.4	0	0	0	0	0	0	0	0	0	0	0	0	0	0	0	0	0	0	0	0	0	0	0	0	0.02081	0	0	0	0	0	0	0	0	0	0	0	0	0	0	0.133369	0.367357	0	0	0	0.507277	5.61319	1.22517	13.7691	0.493056
T1SZ2_bin.3	0	0	0	0	0	0	0	0	0	0	0	0	0	0	0	0	0	0	0	0	0	0	0	0	0	0	0	0	0	0	0	0	0	0	0	0	0	0	0	0	0	0	0	0	0	0	0	0	0
14HT2_bin.15	0	0	0.138707	0.14607	0	0	0.040288	1.31907	0.710396	0.156422	0.168432	0.779333	0.545576	0.080202	0	0.170191	0.368211	0.144192	0	0	0	0.163219	2.16537	0.414364	160.2	0.484333	0.818182	130.691	7.80978	1.29018	6.04108	0.114443	2.97158	14.0809	0.49463	4.32438	0	1.67728	0.39815	0.361341	38.4578	1.384	0.274095	1.53618	9.04247	22.3766	1.9829	2.28849	5.78467
13LT4_bin.7	0	0	39.0992	0	0	0	0	0	0	0	0	0	0	0	0	0	0	0	0	0	0	0	9.75948	0	3.77198	32.4906	6.03124	0	14.2016	0.633455	2.50557	1.78308	2.44745	2.49565	4.38567	16.4005	0.43447	8.95097	0.204753	1.0471	0.088473	1.72346	0.247262	1.78831	8.51203	0	4.1537	11.5303	10.9447
31HT4_bin.6	0	0	0	0	0	0	0	0	0	0	0	0	0	0	0	0	0	0	0	0	0	0	0	0	0	0	0	0	0	0	0	0	0	0	0	0	0	0	0	0	0	0	0	0	0	0	0	0	5.59705
61HT1_bin.3	80.219	0	10.4199	0.824359	48.2686	23.6754	0	0	0	22.0313	0	0	0	0	0	3.15008	0	0.650773	4.61697	0	136.716	0	0	0.75065	0	1.00324	0.702385	0	0.321438	0	0.296251	0	0.197682	0	0.702025	0.146138	0	0	0	0	0	0.08247	0	0.095455	0	0	0	0	0.27905
55HT1_bin.11	3.42177	3.59225	71.3897	27.1799	0.454012	0.323204	0.180894	0.370179	0.51022	1.39239	95.0055	0.649058	0.803854	0.436152	0.494673	10.9947	3.30794	237.436	15.4436	6.11832	0.364608	0.894498	15.1528	0.293929	12.1354	2.29041	22.4287	0.387042	13.5127	9.26289	0.938378	0.855202	8.14286	0.434295	18.4247	8.53417	0.324855	0.487814	0.765431	0.410265	0.36452	14.2892	0.672788	9.9525	8.34481	0.562784	9.0033	4.14568	12.5105
35HT4_bin.6	0	0	0	0	0	0	0	0	0	0	0	0	0	0	0	0	0	0	0	0	0	0	0.697316	0	58.5537	0.200808	0.236038	0.023113	0.334022	0.062248	0.039115	0	0.063767	0.097556	0.336667	0.491782	0	0	0.500163	0	0.020357	0.494715	0	0.485184	0.326953	0.162646	33.3285	0.300649	25.4059
11HT1_bin.6	805.236	0.536353	0.46187	169.15	0	6.72349	0.042358	11.1604	28.3727	113.432	0.260053	0.506073	0.20845	0.130241	0	8.4336	0.142415	2.02231	0.271007	0.140676	0.15592	6.56468	0.584838	0.082359	0.70779	0.542287	0.41974	0.296042	0.212485	0.385953	0.377103	0.345911	0.250589	0.308039	0.454027	0.275687	0.085642	0.225084	0.296835	0.417582	0.245167	0.34961	0.350246	0.511561	0.571617	0.518734	0.981955	0.675884	1.10679
T5WH_bin.1	0	0	0	0	0	0	0	0	0	0	0	0	0	0	0	0	0	0	0	0	0	0	0	0	0	0	0	0	0	0	0	0	0	0	0	0	0	0	0	0	0	0	0	0	0	0	0	0	0
T5WWH_bin.9	0	0	0	0	0	0	0	0	0	0	0	0	0	0	0	0	0	0	0	0	0	0	0	0	0	0	0	0	0	0	0	0	0	0	0	0	0	0	0	0	0	0	0	0	0	0	0	0	0
21HT1_bin.15	0.251221	0.514685	0.285425	2.42977	136.189	0.25951	38.5054	0.102165	0.053104	2.87253	55.3035	1.77603	12.0878	47.6112	3.78016	0.442478	0.708652	100.375	0	23.7404	22.2839	0	0	0	0	0	0	0	0.056384	0	0	0	0	0	0	0	0	0	0	0	0	0	0	0	0	0	0	0	0
35LT1_bin.16	75.5676	8.93888	2.62762	29.5296	38.4134	17.5114	4.76172	20.0061	29.5219	27.3979	5.98595	4.29987	9.06111	6.75917	6.54198	5.25603	58.5322	73.0725	24.6771	29.8233	43.7116	29.3168	0.080725	0	0.059111	0	0.195712	0.228114	0.218577	0	0.285574	0	0.053937	0	0.346948	0.10168	0.403858	0	0.28432	4.09977	0.038252	0.200963	1.80489	0	0	0.10889	0	0	0.158727
56HT1_bin.19	4.05139	0.505097	1.63318	17.1495	12.528	25.0887	29.8032	19.2529	71.317	0.59153	3.81332	1.06038	8.52538	43.6381	23.1866	0.392918	91.0803	0.478248	258.524	3.45757	22.4327	0.368958	0.046876	0.038236	0.014259	0.053183	0.043612	0.021257	0.070037	0.01217	0.08873	0.107708	0.05763	0.039714	0.034449	0.072024	0.099641	0.027847	0.014172	0.030969	0.032654	0.116858	0.080154	0.038989	0.029058	0.02521	0.094687	0.116558	0.080017
23LT3_bin.25	0	0	0	0	0	0	0	0	0	0	0	0	0	0	0	0	0	0	0	0	0	0	0	0	0	0	0	0	0	0	0	0	0	0	0	0	0	0	0	0	0	0	0	0	1.81191	0.792343	0	0	0
35LT3_bin.1	0	0	0	0	0	0	0	0	0	0	0	0	0	0	0	0	0	0	0	0	0	0	0	0	0	0	0	0	0	0	0	0	0	0	0	0	0	0	0	0	0	0	0	0	0	0	0	0	0
50LT2_bin.13	0	0	3.73572	0	0	0	0	0	0	0	0	0	0	0	0	0	0	0	0	0	0	0	16.5669	0	27.3285	2.629	2.75378	0	40.6774	67.8366	0	0	31.1298	0	31.3482	22.439	4.94733	15.2304	13.9765	0.146145	0	7.39889	0	0.287023	3.35657	1.84174	10.6774	4.49208	6.25785
70HT5_bin.22	0	0	0	0	0	0	0	0	0	0	0	0	0	0	0	0	0	0	0	0	0	0	0	0	0	0	0	0	0	0	0	0	0	0	0	0	0	0	0	0	0	0	0	0	0	0	0	0	0
23LT2_bin.2	0	0	0	0	0	0	0	0	0	0	0	0	0	0	0	0	0	0	0	0	0	0	0	0	0.078713	0	0	0	1.23092	0.085394	0.049491	0	0	0	0	0	0	0	0	0	0	0	0	0	0.18572	0	40.1216	0.399537	0.194506
37HT3_bin.5	0	0	0	0	0.260385	0	0	0	0	0	0	0	0	0	0	0	0	2.67911	0	0	0	0.296958	4.63276	0	1.83543	0	0.511689	0	0.074658	0.123349	0	0	0	0	0.240658	0	0	0	0	0	0	0	0	0	0.22864	0	0.33912	0	4.65583
56HT1_bin.17	0	6.1895	76.7926	0.298314	0.151086	0.072625	0.017692	0	0.043712	1.96429	2.16307	0.460818	0.540301	0.197466	0	0.606267	0.677361	213.48	175.351	0	3.70907	0.161397	0.130317	0	0.898925	0.050325	1.33184	0	0.039591	0.013864	0.054023	0.01336	0.04165	0.035714	0.123078	0.052149	0.046265	0.012074	0.065916	0.016983	0.040751	0.142651	0.05969	0.133029	0.352134	0.055763	4.83744	1.35593	6.86372
32HT2_bin.13	0	3.80848	0.947513	1.09727	0	0	0	0	0.545986	1.78749	1.17403	2.14059	2.42043	0.663443	0	2.88466	0.757866	1.45386	0.060962	0	0.353698	3.3727	9.44286	9.87661	8.65687	18.1726	8.74651	2.15172	13.5957	4.81645	59.418	5.54496	7.38059	3.29996	11.0621	15.5335	0.653232	3.69367	5.12879	4.48805	8.96105	23.469	32.5063	20.8832	14.8118	4.46569	8.85741	12.7603	10.6255
57LT5_bin.6	0	0	0.058658	0	0	0	0	0	0	0	0	0	0	0	0	0	0	0	0	0	0	0.010206	0	0	0.028448	0	0	0	0.044419	0.021145	0	0.040704	0.029585	0	0.018701	0.05082	0	0	0.017668	0	0	0.055825	0.040468	0	0.016213	0	0.066339	0	0
52LT5_bin.20	0	0	0	0	0	0	0	0	0	0	0	0	0	0	0	0	0	0	0	0	0	0	0	0	0	1.78797	0	0	0	0	4.15894	0	1.38286	0	0	0	0	0	0	1.06706	0	0	0	16.4011	0	0	0	0	0
T4WH_bin.6	0	0	0	0	0	0	0	0	0	0	0	0	0	0	0	0	0	0	0	0	0	0	0	0	0	0	0	0	0	0	0	0	0	0	0	0	0	0	0	0	0	0	0	0	0	0	0	0	0
11HT2_bin.10	0	0	0	0	0	0	0	0	0	0	0	0	0	0	0	0	0	0	0	0	0	0	71.5875	0	0.683442	0	1.81336	0	0	3.52544	0	50.6889	0.007194	0	0	0	0	0	0	0	0	0	0	0	0	0	2.054	100.348	0
4LT4_bin.27	0	0	0	0	0	0	0	0	0	0	0	0	0	0	0	0	0	0	0	0	0	0	0	0	0.014865	0	0	0	0	0	0.020367	0	0	0	0	0	0	0	0.003413	0	0	0.028208	0	0	0.916369	0	17.2087	0	0.525166
13HT3_bin.5	0	0	0	0	0	0	0	0	0	0	0	0	0	0	0	0	0	0	0	0	0	0	0	0	0	0	0	0	0	0	0	0	0	0	0	0	0	0	0	0	0	0	0	0	9.33014	65.0556	0	0	1.31158
T4WL_bin.2	0	0	0	0	0	0	0	0	0	0	0	0	0	0	0	0	0	0	0	0	0	0	0	0	0	0	0	0	0	0	0.004861	0	0	0	0	0	0	0	0	0	0	0	0	0	0	0	0	0	0
32HT3_bin.3	0	0	0	0	0	0	0	0	0	0	0	0	0	0	0	0	0	0	0	0	0	0	0	0	0.110115	0	0	0	0.149832	0	0	0	0	0	0	0	0	0	0	0	0	1.47828	0	0	2.2522	0.583248	4.29011	0.979087	1.08133
21HT1_bin.8	17.1254	173.7	1.06678	1.91049	234.219	2.39871	0.51998	16.7375	1.78545	72.436	1.61845	12.4114	21.9639	10.1779	4.82773	395.972	3.02993	8.04644	0.926512	1.76378	63.3925	20.3699	8.85367	4.00046	24.2883	2.87653	2.58419	2.91217	4.63338	5.77637	3.65139	0.659315	6.06684	1.90191	1.76967	2.62195	0.38519	0.482527	27.7925	18.4772	2.35885	3.62291	3.10809	3.55241	6.29408	3.55496	4.25126	4.31161	7.81594
48HT2_bin.1	0	0	0.294108	0	0	0	0	0	0	0	0	0	0	0	0	0	0	0	0	0	0	0	99.5731	3.28325	1.25165	26.2299	4.5862	0	65.2291	16.3642	0.473977	61.2317	1.35109	2.21735	29.1253	104.679	13.5926	11.0575	11.7758	2.4624	1.03984	9.92623	1.30237	105.33	4.31567	0.248343	15.6401	35.7742	30.9511
56HT2_bin.3	0	0	0	0.063893	0	0	0.061771	0.166887	0.253597	0.074611	0.178124	0.072689	0.46618	0.102581	0	0.732307	0	0.228148	0.061808	0.324553	0	0.222161	14.1672	23.984	46.1952	47.8261	19.211	14.0014	13.7801	55.3975	36.3309	17.0025	13.4617	46.3311	10.8632	28.2557	2.50424	30.2926	48.9116	75.8038	58.9401	1.94828	54.4738	13.3702	15.8469	21.9508	0.748707	3.45189	3.56413
55HT2_bin.13	0	7.80322	7.81462	58.3526	0	3.10357	0	3.84985	20.3988	3.74752	0	37.4224	16.845	0	0	8.39541	5.67633	0	0	4.15916	0	12.4551	16.6988	10.6157	13.7166	33.8323	12.9414	8.84006	12.3283	11.3273	7.14612	2.28017	17.1963	20.1065	23.6483	23.9094	1.64609	18.5621	2.37346	55.7957	10.404	5.85318	13.3326	6.40319	10.2553	9.56801	6.52029	8.52594	7.69435
12LT1_bin.8	0	5.74171	0	0	0	0	0	0	0	4.30634	0	0	0	0	0	0	0	11.8047	0	0	0	0	0	0	0	0	0	0	0	0	0	0	0	0	0	0	0	0	0	0	0	0	0	0	0	0	0	0	0
T5WH_bin.5	0	0	0	0	0	0	0	0	0	0	0	0	0	0	0	0	0	0	0	0	0	0	0	0	0	0	0	0	0	0	0	0	0	0	0	0	0	0	0	0	0	0	0	0	0	0	0	0	0
56HT2_bin.2	0	0	0	0	0	0	0	0.205927	0.097673	0	0	0	0	0	0	0	0	0	0	0	0	0	3.34599	3.45871	4.33119	2.72881	0.932281	2.30645	0.23581	0.413378	0.086545	0	35.4887	0	26.8189	0.766855	0	25.7714	0	4.50626	50.8171	0.049603	0	1.16415	3.88786	15.4357	0.190475	3.55426	1.06236
13LT5_bin.12	0	0	1.51533	0	0	0	0.032844	0	0	0	0	0	0	0	0	1.0911	0	0	0	0	0	0	0	0	0	0	0	0	0	0	0	0	0	0	0	0	0	0	0	0	0	0	0	0	3.01815	5.41124	2.16424	2.61774	4.27473
41HT1_bin.2	0.60764	0.73155	5.2027	0.527634	0.428299	0.532871	28.6315	0.713863	1.13951	1.64987	74.1057	0.246473	219.568	0.685462	2.8275	5.19428	0.47274	1.47717	0.698018	1.55461	0.103869	81.916	2.98074	1.40166	0.888349	22.2882	2.06341	0.175087	4.28243	0.351368	0.645242	6.92657	16.6153	3.38235	2.37149	5.05338	0.157294	1.38696	8.85184	0.833906	2.89766	10.1122	0.76988	8.70734	5.27038	0.997584	7.28048	7.54059	10.4075
T2WWH_bin.6	0	0	0	0	0	0	0	0	0	0	0	0	0	0	0	0	0	0	0	0	0	0	0	0	0	0	0	0	0	0	0	0	0	0	0	0	0	0	0	0	0	0	0	0	0	0	0	0	0
8LT1_bin.1	45.0362	52.6536	38.2104	80.4865	0.181958	213.13	10.2897	58.0693	96.177	104.219	59.2358	22.912	16.6014	80.6045	3.18784	14.6856	270.526	27.5325	13.8984	7.7275	29.9098	2.97777	44.3006	39.555	9.31534	10.1021	5.33728	15.9261	3.23432	2.11444	85.6496	8.71875	17.2124	30.9	23.8934	3.03797	0.343153	10.8188	3.56038	6.5034	0.597908	0.663919	0.252033	14.8815	2.52961	4.69686	5.9586	2.96556	14.5364
24HT1_bin.15	0.813767	0	0.072629	1.13925	6.82618	2.3667	97.0436	6.12305	6.84385	0.517852	4.74406	0.130791	0.0685	6.34834	3.44734	0	0	0	0.041312	0	1.20965	0	0.055428	0	0.033977	0	0	0.021437	0.03956	0	0	0	0.028457	0	0	0.034756	0	0	0	0	0.014923	0.043687	0.049895	0.026196	0	0	0.050438	0	0
56HT4_bin.19	0	0	0.052052	0	0	0	0.345157	0.263758	0.168533	0.062718	0.001563	2.7328	0.048007	0.029675	0	0.062433	0	2.24619	0	0	0	0.10372	0.057908	0.046578	0.251716	0.07071	0.080057	0.079032	0.019174	0.111691	0.080008	0.016179	0.045958	0.062879	0.116881	0.033175	0	0	0.050289	1.76068	0.02273	0.078589	0.051229	0.049569	0.215164	0.133513	0.154731	0.087031	0.590447
T5WH_bin.3	0	0	0	0	0	0	0	0	0	0	0	0	0	0	0	0	0	0	0	0	0	0	0	0	0	0	0	0	0	0	0	0	0	0	0	0	0	0	0	0	0	0	0	0	0	0	0	0	0
56HT1_bin.7	17.8839	0.317329	2.61648	0.157548	31.1056	6.80571	0.155133	1.6332	0.322002	3.02325	0.323678	0.197249	0.665375	56.8459	0	12.6557	0.445856	0.330845	272.682	0.026231	0.216224	0.371548	0.234001	0.176378	0.042881	0.146871	0.126827	0.028834	0.201009	0.045763	0.102608	0.174356	0.09299	0.069314	0.090771	0.297735	0.059709	0.16735	0.02547	0.066873	0.051494	0.148692	0.193942	0.171118	0.124208	0.090387	0.191085	0.290814	0.197521
48HT2_bin.8	0	0	0	0	0	0	0	0	0	0	0	0	0	0	0	0	0	0	0	0	0	0	0	0	3.26981	0	1.00674	0	21.4851	1.42308	0	52.2482	0	0	0	36.0319	0	0	0.220254	0	0	6.24579	0	17.3092	2.30703	0	0	0	1.89808
T5BS01H_bin.5	0	0	0	0	0	0	0	0	0.138762	0	0	0	0	0	0	0.054525	0	0.038283	0.167223	0	0	0.037774	0.05518	0	0.016799	0	0.024458	0	0	0	0	0	0.037392	0	0.138939	0.018196	0	0	0.016791	0.052115	0.008306	0	0	0.022946	0	0	0.044179	0	0
52LT4_bin.14	0	0	1.0192	0	0	0	0	0	0	0	0	0	0	0	0	0	0	0	0	0	0	0	5.70893	0	0.057458	0	15.8247	0	0	0.681669	0	9.63466	0	0	0	1.70879	0	0	0	0	0	0	0	12.8232	0	0	2.25866	0	0.720068
32LT2_bin.20	0	0	0	0	0	0	0	0	0	0	0	0	0	0	0	0	0	0	0	0	0	0	18.4414	0	2.57434	0	5.07175	0	5.13059	5.02555	0	3.18305	2.94338	0.45659	2.32431	3.59799	0	3.20135	10.3329	0	0	0.338459	7.6174	2.44021	1.19128	0	11.2371	14.9216	9.13499
Pool2Pig_bin.1	0	0	0	0	0	0	0	0	0	0	0	0	0	0	0	0	0	0	0	0	0	0	0	0	0	0	0	0	0	0	0	0	0	0	0	0	0	0	0	0	0	0	0	0	0	0	0	0	0
T2WWH_bin.2	0	0	0	0	0	0	0	0	0	0	0	0	0	0	0	0	0	0	0	0	0	0	0	0	0	0	0	0	0	0	0	0	0	0	0	0	0	0	0	0	0	0	0	0	0	0	0	0	0
T5WWL_bin.3	0	0	0	0	0	0	0	0	0	0	0	0	0	0	0	0	0	0	0	0	0	0	0	0	0	0	0	0	0	0	0	0	0	0	0	0	0	0	0	0	0	0	0	0	0	0	0	0	0
4LT4_bin.14	0	0	0	0	0	0	0	0	0	0	0	0	0	0	0	0	0	0	0	0	0	0	0	0	0.704485	1.01324	0	0.181297	0	0.068767	0	0	0	0	0	0	0	0	0.359988	3.77955	0	0.213636	0	0	0.806553	0	0	0	0.860621
50LT2_bin.23	0	16.5548	51.1062	39.8218	0	0	0	0	0.248644	0	0	0	0.46414	0	0	4.12193	0	0	0	0	0	0	16.6496	7.04869	3.73071	14.1466	9.68058	1.93776	15.5902	0.231897	1.13087	7.18164	2.05825	11.3137	4.21829	5.26492	2.04511	0.836188	0.505715	1.48239	4.91124	5.08485	11.9543	0.595442	0.939207	0.978754	1.206	2.66555	4.63735
T5WL_bin.11	0	0	0	0	0	0	0	0	0	0	0	0	0	0	0	0	0	0	0	0	0	0	0	0	0	0	0	0	0	0	0	0	0	0	0	0	0	0	0	0	0	0.009541	0	0	0.007548	0	0	0	0
T3WWL_bin.2	0	0	0	0	0	0	0	0	0	0	0	0	0	0	0	0	0	0	0	0	0	0	0	0	0	0	0	0	0	0	0	0	0	0	0	0	0	0	0	0	0	0	0	0	0	0	0	0	0
T2WWL_bin.3	0	0	0	0	0	0	0	0	0	0	0	0	0	0	0	0	0	0	0	0	0	0	0	0	0	0	0	0	0	0	0	0	0	0	0	0	0	0	0	0	0	0	0	0	0	0	0	0	0
T3WWL_bin.7	0	0	0	0	0	0	0	0	0	0	0	0	0	0	0	0	0	0	0	0	0	0	0	0	0	0	0	0	0	0	0	0	0	0	0	0	0	0	0	0	0	0	0	0	0	0	0	0	0
T3WH_bin.2	0	0	0	0	0	0	0	0	0	0	0	0	0	0	0	0	0	0	0	0	0	0	0	0	0	0	0	0	0	0	0	0	0	0	0	0	0	0	0	0	0	0	0	0	0	0	0	0	0
T1BSS5_bin.4	0	45.8944	28.384	5.48094	0	0	0	0	0	105.895	5.29964	1.78859	0	2.89733	0	1.82438	147.052	88.3994	7.22304	0	5.75514	0	0.324059	0	1.80536	1.08498	7.34746	0	0	0	0	0	0	0	0	0	0	0	0	0	0	0	0	0	0.624052	0	2.1958	0.613669	5.89606
32HT2_bin.18	0	0	0.091732	0.135967	0	0	0.009015	0.046483	0.039523	0.080291	0	0.111781	0.049495	0.03968	0	0.076331	0	0.118945	0.064441	0	0.0462925	0.23828	2.59374	22.9106	14.2021	15.3048	2.12652	12.7593	6.7073	17.9908	137.93	0.049142	12.7751	29.8483	9.06037	0.578491	2.37699	7.18798	1.84702	6.14502	15.8483	1.70449	6.64846	1.54905	15.5177	27.4051	1.61218	2.49355	1.43074
22LT4_bin.32	0	0	0	0	0	0	0	0	0	0	0	0	0	0	0	0	0	0	0	0	0	0	0	0	0	0	0	0	0	0	0	0	0	0	0	0	0	0	0	0	0	0	0	0	12.9426	10.9293	5.01649	0	29.0069
50LT2_bin.24	0	0	0	0	0	0	0	0	0	0	0	0	0	0	0	2.69535	0	0	0	0	0	0	0	0	0	0	0	0	0	0	0	0	0	0	0	0	0	0	0	0	0	0	0	0	0	0	5.41683	0.082192	11.1814
T3WH_bin.8	0	0	0	0	0	0	0	0	0	0	0	0	0	0	0	0	0	0	0	0	0	0	0	0	0	0	0	0	0	0	0	0	0	0	0	0	0	0	0	0	0	0	0	0	0	0	0	0	0
48HT2_bin.10	0	0	0	0	0	0	0	0	0	0	0	0	0	0	0	0	0	0	0	0	0	0	43.5693	0	0.918671	0.434012	5.07914	0	62.7902	0.58998	0.320336	0.604469	0.246204	0.197818	0.499192	73.9557	0	0.426512	1.71792	0.148832	0.557392	41.8269	14.7209	27.9909	0.545	0.362487	2.62781	13.9028	5.90962
32LT1_bin.4	0	0	0	1.68603	0	8.09053	0.292174	2.07095	2.44072	0.836457	7.56017	14.3794	9.24575	1.02118	0	5.34852	0	2.60319	0	73.3409	0	4.03277	0	0	0	0	0	0	0	0	0	0	0	0	0	0	0	0	0	0	0	0	0	0	0	0	0	0	0
13LT2_bin.16	0	0	0	0	0	0	0	0	0	0	0	0	0	0	0	0	0	0	0	0	0	0	0	0	0.562321	0	0.47769	0	0	0	0	0	0.357598	0	0.080577	0	0	0	0	0	0	0.397064	0	0	0.550466	0	0.598083	0	2.23109
50HT2_bin.1	0	0	0.152595	0	0	0	0.058687	0	0	0	0	8.17287	0	0	0	0	0	2.17508	0	0	0	0.081736	28.652	0	18.5759	67.0209	2.28216	0.610027	22.9883	81.3683	0.930717	0	0.380442	1.60635	29.0563	0.641987	3.49058	95.4931	1.00916	33.442	38.7921	51.7684	5.872	0.989658	15.9732	34.903	11.2575	11.3257	26.1033
61HT2_bin.3	0	0	0	0	0	0	0	0	0	0	0	0	0	0	0	0	0	0	0	0	0	0	0.309016	0	2.72901	0.656376	2.39834	0	2.60243	0	2.16647	0	4.60772	0.79753	3.40235	1.19881	0	0.687956	1.96873	0.327323	0.309897	2.1416	65.9223	1.30753	6.53587	2.35671	17.0236	10.1899	5.09176
34LT4_bin.13	0	0	0	0	0	0	0	0	0	0	0	0	0	0	0	0	0	0	0	0	0	0	0	0	0	0	0	0	0	0	0	0	0	0	0	0	0	0	0	0	0	0	0	0	1.53229	0	4.78865	0	4.8105
40HT1_bin.3	0	0	0	0	0	0	0.076161	0.12125	0.10046	0	0	555.459	0.059743	0.034027	0	0	0	0	0	0	0	0.019185	0	0	0.058228	0	0	0.043609	0.01824	0.051998	0.029482	0	0.013144	0.020913	0.058905	0.009477	0	0	0.01299	0	0.009799	0.081587	0.037091	0	0.041936	0.028574	0	0	0.075179
[truncated: 245 more columns]

## Sheet: Supplementary Table 6
Supplementary Table 6. Taxonomy of pervasive SGBs according to their identification within different external environment.
Soil Samples Pervasive SGBs
SGB_ID	Taxonomy
31HT1_bin.20	d__Bacteria; p__Bacteroidota; c__Bacteroidia; o__Bacteroidales; f__Bacteroidaceae; g__Prevotella; s__Prevotella sp004558865
8LT1_bin.17	d__Bacteria; p__Bacteroidota; c__Bacteroidia; o__Bacteroidales; f__Bacteroidaceae; g__Prevotella; s__Prevotella sp000434975
14LT4_bin.17	d__Bacteria; p__Bacteroidota; c__Bacteroidia; o__Bacteroidales; f__Bacteroidaceae; g__Alloprevotella; s__Alloprevotella sp004552155
56HT1_bin.7	d__Bacteria; p__Bacteroidota; c__Bacteroidia; o__Bacteroidales; f__Bacteroidaceae; g__Prevotella; s__
32HT2_bin.17	d__Bacteria; p__Firmicutes_A; c__Clostridia; o__Lachnospirales; f__Lachnospiraceae; g__Agathobacter; s__Agathobacter sp900549895
37HT2_bin.6	d__Bacteria; p__Firmicutes_A; c__Clostridia; o__Lachnospirales; f__Lachnospiraceae; g__CAG-95; s__CAG-95 sp017622575
48HT1_bin.16	d__Bacteria; p__Firmicutes_A; c__Clostridia; o__Oscillospirales; f__Oscillospiraceae; g__Lawsonibacter; s__Lawsonibacter sp000177015
55HT2_bin.10	d__Bacteria; p__Firmicutes_A; c__Clostridia; o__Oscillospirales; f__Oscillospiraceae; g__Evtepia; s__Evtepia sp004556345
13LT2_bin.8	d__Bacteria; p__Firmicutes_A; c__Clostridia; o__Oscillospirales; f__Oscillospiraceae; g__Evtepia; s__Evtepia sp004551945
35LT1_bin.1	d__Bacteria; p__Firmicutes_A; c__Clostridia; o__Oscillospirales; f__Oscillospiraceae; g__ER4; s__ER4 sp003522105
56HT1_bin.3	d__Bacteria; p__Firmicutes_A; c__Clostridia; o__Oscillospirales; f__Oscillospiraceae; g__CAG-83; s__CAG-83 sp900545495
24HT1_bin.29	d__Bacteria; p__Firmicutes_A; c__Clostridia; o__Oscillospirales; f__Oscillospiraceae; g__CAG-103; s__CAG-103 sp900317855
48HT1_bin.13	d__Bacteria; p__Firmicutes_A; c__Clostridia; o__Oscillospirales; f__Oscillospiraceae; g__CAG-83; s__CAG-83 sp000435975
48HT2_bin.23	d__Bacteria; p__Firmicutes_A; c__Clostridia; o__Oscillospirales; f__Oscillospiraceae; g__Faecousia; s__
55HT1_bin.11	d__Bacteria; p__Firmicutes_A; c__Clostridia; o__Oscillospirales; f__Oscillospiraceae; g__CAG-83; s__
11HT1_bin.6	d__Bacteria; p__Firmicutes_A; c__Clostridia; o__Oscillospirales; f__Oscillospiraceae; g__Faecousia; s__Faecousia sp900546415
21HT1_bin.8	d__Bacteria; p__Firmicutes_A; c__Clostridia; o__Oscillospirales; f__Oscillospiraceae; g__CAG-83; s__CAG-83 sp003487665
32HT2_bin.9	d__Bacteria; p__Firmicutes_A; c__Clostridia; o__Oscillospirales; f__Ruminococcaceae; g__Gemmiger; s__Gemmiger sp900545545
55HT2_bin.1	d__Bacteria; p__Firmicutes_A; c__Clostridia; o__Oscillospirales; f__Ruminococcaceae; g__Gemmiger; s__Gemmiger formicilis
14HT2_bin.18	d__Bacteria; p__Firmicutes_A; c__Clostridia; o__Oscillospirales; f__Ruminococcaceae; g__Faecalibacterium; s__Faecalibacterium prausnitzii_E
56HT2_bin.7	d__Bacteria; p__Firmicutes_A; c__Clostridia; o__Oscillospirales; f__Ruminococcaceae; g__CAG-115; s__
61HT2_bin.11	d__Bacteria; p__Firmicutes_A; c__Clostridia; o__Oscillospirales; f__Ruminococcaceae; g__Faecalibacterium; s__Faecalibacterium sp900539885
8LT1_bin.9	d__Bacteria; p__Firmicutes_A; c__Clostridia; o__Oscillospirales; f__Ruminococcaceae; g__Anaerotruncus; s__
32HT2_bin.18	d__Bacteria; p__Firmicutes_A; c__Clostridia; o__Oscillospirales; f__Ruminococcaceae; g__Gemmiger; s__Gemmiger variabilis_B
Water Samples Pervasive SGBs
SGB_ID	Taxonomy
52LT3_bin.12	d__Bacteria; p__Bacteroidota; c__Bacteroidia; o__Bacteroidales; f__Bacteroidaceae; g__Prevotella; s__
52LT5_bin.27	d__Bacteria; p__Bacteroidota; c__Bacteroidia; o__Bacteroidales; f__Bacteroidaceae; g__UBA4334; s__UBA4334 sp900316975
56HT3_bin.5	d__Bacteria; p__Bacteroidota; c__Bacteroidia; o__Bacteroidales; f__Bacteroidaceae; g__Prevotella; s__Prevotella sp002299635
24HT1_bin.27	d__Bacteria; p__Bacteroidota; c__Bacteroidia; o__Bacteroidales; f__Bacteroidaceae; g__Bacteroides; s__Bacteroides pyogenes
4LT4_bin.26	d__Bacteria; p__Bacteroidota; c__Bacteroidia; o__Bacteroidales; f__Bacteroidaceae; g__Prevotella; s__Prevotella copri
37HT1_bin.3	d__Bacteria; p__Bacteroidota; c__Bacteroidia; o__Bacteroidales; f__Bacteroidaceae; g__Bacteroides; s__Bacteroides fragilis
56HT4_bin.2	d__Bacteria; p__Bacteroidota; c__Bacteroidia; o__Bacteroidales; f__Bacteroidaceae; g__Prevotella; s__
13HT2_bin.1	d__Bacteria; p__Bacteroidota; c__Bacteroidia; o__Bacteroidales; f__Bacteroidaceae; g__Prevotella; s__Prevotella sp900546535
13LT3_bin.2	d__Bacteria; p__Bacteroidota; c__Bacteroidia; o__Bacteroidales; f__Bacteroidaceae; g__Prevotella; s__Prevotella sp900313215
35HT1_bin.3	d__Bacteria; p__Bacteroidota; c__Bacteroidia; o__Bacteroidales; f__Bacteroidaceae; g__Bacteroides; s__Bacteroides heparinolyticus
31HT1_bin.20	d__Bacteria; p__Bacteroidota; c__Bacteroidia; o__Bacteroidales; f__Bacteroidaceae; g__Prevotella; s__Prevotella sp004558865
48HT2_bin.30	d__Bacteria; p__Bacteroidota; c__Bacteroidia; o__Bacteroidales; f__Bacteroidaceae; g__Prevotella; s__Prevotella sp002251365
37HT1_bin.12	d__Bacteria; p__Bacteroidota; c__Bacteroidia; o__Bacteroidales; f__Bacteroidaceae; g__Phocaeicola; s__Phocaeicola vulgatus
56HT2_bin.30	d__Bacteria; p__Bacteroidota; c__Bacteroidia; o__Bacteroidales; f__Bacteroidaceae; g__Prevotella; s__Prevotella sp002300055
41HT1_bin.3	d__Bacteria; p__Bacteroidota; c__Bacteroidia; o__Bacteroidales; f__Bacteroidaceae; g__Prevotella; s__Prevotella pectinovora
42LT1_bin.12	d__Bacteria; p__Bacteroidota; c__Bacteroidia; o__Bacteroidales; f__Bacteroidaceae; g__Prevotella; s__Prevotella copri_A
14HT4_bin.8	d__Bacteria; p__Bacteroidota; c__Bacteroidia; o__Bacteroidales; f__Bacteroidaceae; g__Prevotella; s__Prevotella sp002251245
56HT2_bin.19	d__Bacteria; p__Bacteroidota; c__Bacteroidia; o__Bacteroidales; f__Bacteroidaceae; g__Prevotella; s__Prevotella hominis
13HT2_bin.6	d__Bacteria; p__Bacteroidota; c__Bacteroidia; o__Bacteroidales; f__Bacteroidaceae; g__Prevotella; s__Prevotella sp002251295
8LT1_bin.17	d__Bacteria; p__Bacteroidota; c__Bacteroidia; o__Bacteroidales; f__Bacteroidaceae; g__Prevotella; s__Prevotella sp000434975
32LT4_bin.8	d__Bacteria; p__Bacteroidota; c__Bacteroidia; o__Bacteroidales; f__Bacteroidaceae; g__Prevotella; s__
14LT4_bin.6	d__Bacteria; p__Bacteroidota; c__Bacteroidia; o__Bacteroidales; f__Bacteroidaceae; g__Prevotella; s__Prevotella sp900771975
14LT4_bin.17	d__Bacteria; p__Bacteroidota; c__Bacteroidia; o__Bacteroidales; f__Bacteroidaceae; g__Alloprevotella; s__Alloprevotella sp004552155
56HT1_bin.19	d__Bacteria; p__Bacteroidota; c__Bacteroidia; o__Bacteroidales; f__Bacteroidaceae; g__Bacteroides; s__Bacteroides fluxus
48HT2_bin.1	d__Bacteria; p__Bacteroidota; c__Bacteroidia; o__Bacteroidales; f__Bacteroidaceae; g__Prevotella; s__Prevotella sp004556065
56HT1_bin.7	d__Bacteria; p__Bacteroidota; c__Bacteroidia; o__Bacteroidales; f__Bacteroidaceae; g__Prevotella; s__
55HT5_bin.4	d__Bacteria; p__Firmicutes_A; c__Clostridia; o__Lachnospirales; f__Lachnospiraceae; g__Acetatifactor; s__
37HT2_bin.12	d__Bacteria; p__Firmicutes_A; c__Clostridia; o__Lachnospirales; f__Lachnospiraceae; g__Mediterraneibacter; s__Mediterraneibacter faecis
50LT2_bin.9	d__Bacteria; p__Firmicutes_A; c__Clostridia; o__Lachnospirales; f__Lachnospiraceae; g__Coprococcus_A; s__Coprococcus_A catus
48HT4_bin.13	d__Bacteria; p__Firmicutes_A; c__Clostridia; o__Lachnospirales; f__Lachnospiraceae; g__Agathobacter; s__
14HT5_bin.23	d__Bacteria; p__Firmicutes_A; c__Clostridia; o__Lachnospirales; f__Lachnospiraceae; g__UBA1712; s__UBA1712 sp018056665
32HT2_bin.17	d__Bacteria; p__Firmicutes_A; c__Clostridia; o__Lachnospirales; f__Lachnospiraceae; g__Agathobacter; s__Agathobacter sp900549895
32LT2_bin.34	d__Bacteria; p__Firmicutes_A; c__Clostridia; o__Lachnospirales; f__Lachnospiraceae; g__Agathobacter; s__Agathobacter sp900548765
32HT2_bin.20	d__Bacteria; p__Firmicutes_A; c__Clostridia; o__Lachnospirales; f__Lachnospiraceae; g__Blautia_A; s__Blautia_A sp900066205
32HT2_bin.6	d__Bacteria; p__Firmicutes_A; c__Clostridia; o__Lachnospirales; f__Lachnospiraceae; g__Blautia_A; s__Blautia_A sp018919065
31HT1_bin.17	d__Bacteria; p__Firmicutes_A; c__Clostridia; o__Lachnospirales; f__Lachnospiraceae; g__Enterocloster; s__Enterocloster clostridioformis
37HT2_bin.6	d__Bacteria; p__Firmicutes_A; c__Clostridia; o__Lachnospirales; f__Lachnospiraceae; g__CAG-95; s__CAG-95 sp017622575
70HT2_bin.2	d__Bacteria; p__Firmicutes_A; c__Clostridia; o__Lachnospirales; f__Lachnospiraceae; g__Fimousia; s__Fimousia sp001940245
55HT2_bin.2	d__Bacteria; p__Firmicutes_A; c__Clostridia; o__Lachnospirales; f__Lachnospiraceae; g__Oliverpabstia; s__Oliverpabstia intestinalis
18HT1_bin.13	d__Bacteria; p__Firmicutes_A; c__Clostridia; o__Lachnospirales; f__Lachnospiraceae; g__Bariatricus; s__Bariatricus sp004560705
61HT2_bin.14	d__Bacteria; p__Firmicutes_A; c__Clostridia; o__Lachnospirales; f__Lachnospiraceae; g__Agathobacter; s__Agathobacter sp900543445
13HT5_bin.15	d__Bacteria; p__Firmicutes_A; c__Clostridia; o__Lachnospirales; f__Lachnospiraceae; g__Acetatifactor; s__
70HT2_bin.9	d__Bacteria; p__Firmicutes_A; c__Clostridia; o__Lachnospirales; f__Lachnospiraceae; g__Blautia; s__
14LT2_bin.25	d__Bacteria; p__Firmicutes_A; c__Clostridia; o__Lachnospirales; f__Lachnospiraceae; g__Agathobacter; s__Agathobacter sp900317585
35HT2_bin.5	d__Bacteria; p__Firmicutes_A; c__Clostridia; o__Lachnospirales; f__Lachnospiraceae; g__Oliverpabstia; s__Oliverpabstia sp004556655
48HT1_bin.8	d__Bacteria; p__Firmicutes_A; c__Clostridia; o__Lachnospirales; f__Lachnospiraceae; g__Sporofaciens; s__
56HT2_bin.22	d__Bacteria; p__Firmicutes_A; c__Clostridia; o__Lachnospirales; f__Lachnospiraceae; g__Fusicatenibacter; s__Fusicatenibacter saccharivorans
56HT3_bin.16	d__Bacteria; p__Firmicutes_A; c__Clostridia; o__Lachnospirales; f__Lachnospiraceae; g__Agathobacter; s__Agathobacter faecis
37HT4_bin.13	d__Bacteria; p__Firmicutes_A; c__Clostridia; o__Lachnospirales; f__Lachnospiraceae; g__UBA2868; s__UBA2868 sp004552595
37HT2_bin.15	d__Bacteria; p__Firmicutes_A; c__Clostridia; o__Lachnospirales; f__Lachnospiraceae; g__Agathobacter; s__Agathobacter sp905209075
60HT2_bin.5	d__Bacteria; p__Firmicutes_A; c__Clostridia; o__Lachnospirales; f__Lachnospiraceae; g__Frisingicoccus; s__Frisingicoccus sp016298055
52LT3_bin.25	d__Bacteria; p__Firmicutes_A; c__Clostridia; o__Lachnospirales; f__Lachnospiraceae; g__Agathobacter; s__
35LT1_bin.16	d__Bacteria; p__Firmicutes_A; c__Clostridia; o__Lachnospirales; f__Lachnospiraceae; g__Clostridium_AP; s__Clostridium_AP scindens
56HT2_bin.3	d__Bacteria; p__Firmicutes_A; c__Clostridia; o__Lachnospirales; f__Lachnospiraceae; g__Dorea_A; s__Dorea_A longicatena
41HT1_bin.2	d__Bacteria; p__Firmicutes_A; c__Clostridia; o__Lachnospirales; f__Lachnospiraceae; g__UBA11774; s__UBA11774 sp900556645
48HT1_bin.16	d__Bacteria; p__Firmicutes_A; c__Clostridia; o__Oscillospirales; f__Oscillospiraceae; g__Lawsonibacter; s__Lawsonibacter sp000177015
55HT2_bin.10	d__Bacteria; p__Firmicutes_A; c__Clostridia; o__Oscillospirales; f__Oscillospiraceae; g__Evtepia; s__Evtepia sp004556345
35LT5_bin.20	d__Bacteria; p__Firmicutes_A; c__Clostridia; o__Oscillospirales; f__Oscillospiraceae; g__CAG-83; s__CAG-83 sp004557655
13LT2_bin.20	d__Bacteria; p__Firmicutes_A; c__Clostridia; o__Oscillospirales; f__Oscillospiraceae; g__ER4; s__ER4 sp016295615
18HT1_bin.6	d__Bacteria; p__Firmicutes_A; c__Clostridia; o__Oscillospirales; f__Oscillospiraceae; g__Dysosmobacter; s__Dysosmobacter sp004558115
8LT1_bin.12	d__Bacteria; p__Firmicutes_A; c__Clostridia; o__Oscillospirales; f__Oscillospiraceae; g__CAG-103; s__CAG-103 sp004556965
13LT2_bin.8	d__Bacteria; p__Firmicutes_A; c__Clostridia; o__Oscillospirales; f__Oscillospiraceae; g__Evtepia; s__Evtepia sp004551945
4LT4_bin.17	d__Bacteria; p__Firmicutes_A; c__Clostridia; o__Oscillospirales; f__Oscillospiraceae; g__CAG-170; s__CAG-170 sp002404795
35LT1_bin.1	d__Bacteria; p__Firmicutes_A; c__Clostridia; o__Oscillospirales; f__Oscillospiraceae; g__ER4; s__ER4 sp003522105
21HT3_bin.5	d__Bacteria; p__Firmicutes_A; c__Clostridia; o__Oscillospirales; f__Oscillospiraceae; g__Faecousia; s__
12LT2_bin.6	d__Bacteria; p__Firmicutes_A; c__Clostridia; o__Oscillospirales; f__Oscillospiraceae; g__Limivicinus; s__
21HT4_bin.1	d__Bacteria; p__Firmicutes_A; c__Clostridia; o__Oscillospirales; f__Oscillospiraceae; g__F23-B02; s__
56HT1_bin.3	d__Bacteria; p__Firmicutes_A; c__Clostridia; o__Oscillospirales; f__Oscillospiraceae; g__CAG-83; s__CAG-83 sp900545495
24HT1_bin.29	d__Bacteria; p__Firmicutes_A; c__Clostridia; o__Oscillospirales; f__Oscillospiraceae; g__CAG-103; s__CAG-103 sp900317855
8LT1_bin.21	d__Bacteria; p__Firmicutes_A; c__Clostridia; o__Oscillospirales; f__Oscillospiraceae; g__CAG-170; s__CAG-170 sp004555655
48HT1_bin.13	d__Bacteria; p__Firmicutes_A; c__Clostridia; o__Oscillospirales; f__Oscillospiraceae; g__CAG-83; s__CAG-83 sp000435975
48HT2_bin.23	d__Bacteria; p__Firmicutes_A; c__Clostridia; o__Oscillospirales; f__Oscillospiraceae; g__Faecousia; s__
21HT2_bin.19	d__Bacteria; p__Firmicutes_A; c__Clostridia; o__Oscillospirales; f__Oscillospiraceae; g__Faecousia; s__
55HT1_bin.11	d__Bacteria; p__Firmicutes_A; c__Clostridia; o__Oscillospirales; f__Oscillospiraceae; g__CAG-83; s__
11HT1_bin.6	d__Bacteria; p__Firmicutes_A; c__Clostridia; o__Oscillospirales; f__Oscillospiraceae; g__Faecousia; s__Faecousia sp900546415
21HT1_bin.8	d__Bacteria; p__Firmicutes_A; c__Clostridia; o__Oscillospirales; f__Oscillospiraceae; g__CAG-83; s__CAG-83 sp003487665
32HT2_bin.9	d__Bacteria; p__Firmicutes_A; c__Clostridia; o__Oscillospirales; f__Ruminococcaceae; g__Gemmiger; s__Gemmiger sp900545545
14LT2_bin.9	d__Bacteria; p__Firmicutes_A; c__Clostridia; o__Oscillospirales; f__Ruminococcaceae; g__Gemmiger; s__Gemmiger sp004555405
14HT2_bin.18	d__Bacteria; p__Firmicutes_A; c__Clostridia; o__Oscillospirales; f__Ruminococcaceae; g__Faecalibacterium; s__Faecalibacterium prausnitzii_E
56HT2_bin.7	d__Bacteria; p__Firmicutes_A; c__Clostridia; o__Oscillospirales; f__Ruminococcaceae; g__CAG-115; s__
61HT2_bin.11	d__Bacteria; p__Firmicutes_A; c__Clostridia; o__Oscillospirales; f__Ruminococcaceae; g__Faecalibacterium; s__Faecalibacterium sp900539885
14HT5_bin.4	d__Bacteria; p__Firmicutes_A; c__Clostridia; o__Oscillospirales; f__Ruminococcaceae; g__Firm-04; s__
14HT2_bin.15	d__Bacteria; p__Firmicutes_A; c__Clostridia; o__Oscillospirales; f__Ruminococcaceae; g__Faecalibacterium; s__Faecalibacterium sp003449675
32HT2_bin.18	d__Bacteria; p__Firmicutes_A; c__Clostridia; o__Oscillospirales; f__Ruminococcaceae; g__Gemmiger; s__Gemmiger variabilis_B
50HT2_bin.1	d__Bacteria; p__Firmicutes_A; c__Clostridia; o__Oscillospirales; f__Ruminococcaceae; g__Gemmiger; s__Gemmiger sp004561545
Wasterwater Samples Pervasive SGBs
SGB_ID	Taxonomy
52LT3_bin.12	d__Bacteria; p__Bacteroidota; c__Bacteroidia; o__Bacteroidales; f__Bacteroidaceae; g__Prevotella; s__
13HT4_bin.7	d__Bacteria; p__Bacteroidota; c__Bacteroidia; o__Bacteroidales; f__Bacteroidaceae; g__Prevotella; s__Prevotella sp900322035
52LT5_bin.27	d__Bacteria; p__Bacteroidota; c__Bacteroidia; o__Bacteroidales; f__Bacteroidaceae; g__UBA4334; s__UBA4334 sp900316975
24HT2_bin.19	d__Bacteria; p__Bacteroidota; c__Bacteroidia; o__Bacteroidales; f__Bacteroidaceae; g__Prevotella; s__Prevotella sp900548195
60HT2_bin.2	d__Bacteria; p__Bacteroidota; c__Bacteroidia; o__Bacteroidales; f__Bacteroidaceae; g__Prevotella; s__
56HT3_bin.5	d__Bacteria; p__Bacteroidota; c__Bacteroidia; o__Bacteroidales; f__Bacteroidaceae; g__Prevotella; s__Prevotella sp002299635
42LT2_bin.2	d__Bacteria; p__Bacteroidota; c__Bacteroidia; o__Bacteroidales; f__Bacteroidaceae; g__Alloprevotella; s__Alloprevotella sp004555425
12LT1_bin.4	d__Bacteria; p__Bacteroidota; c__Bacteroidia; o__Bacteroidales; f__Bacteroidaceae; g__Phocaeicola; s__Phocaeicola plebeius_A
24HT1_bin.27	d__Bacteria; p__Bacteroidota; c__Bacteroidia; o__Bacteroidales; f__Bacteroidaceae; g__Bacteroides; s__Bacteroides pyogenes
4LT4_bin.26	d__Bacteria; p__Bacteroidota; c__Bacteroidia; o__Bacteroidales; f__Bacteroidaceae; g__Prevotella; s__Prevotella copri
37HT1_bin.3	d__Bacteria; p__Bacteroidota; c__Bacteroidia; o__Bacteroidales; f__Bacteroidaceae; g__Bacteroides; s__Bacteroides fragilis
56HT4_bin.2	d__Bacteria; p__Bacteroidota; c__Bacteroidia; o__Bacteroidales; f__Bacteroidaceae; g__Prevotella; s__
42LT1_bin.6	d__Bacteria; p__Bacteroidota; c__Bacteroidia; o__Bacteroidales; f__Bacteroidaceae; g__Prevotella; s__Prevotella sp900544495
13HT2_bin.1	d__Bacteria; p__Bacteroidota; c__Bacteroidia; o__Bacteroidales; f__Bacteroidaceae; g__Prevotella; s__Prevotella sp900546535
13LT3_bin.2	d__Bacteria; p__Bacteroidota; c__Bacteroidia; o__Bacteroidales; f__Bacteroidaceae; g__Prevotella; s__Prevotella sp900313215
35HT1_bin.3	d__Bacteria; p__Bacteroidota; c__Bacteroidia; o__Bacteroidales; f__Bacteroidaceae; g__Bacteroides; s__Bacteroides heparinolyticus
31HT1_bin.20	d__Bacteria; p__Bacteroidota; c__Bacteroidia; o__Bacteroidales; f__Bacteroidaceae; g__Prevotella; s__Prevotella sp004558865
52LT3_bin.10	d__Bacteria; p__Bacteroidota; c__Bacteroidia; o__Bacteroidales; f__Bacteroidaceae; g__Alloprevotella; s__Alloprevotella sp004552865
48HT2_bin.6	d__Bacteria; p__Bacteroidota; c__Bacteroidia; o__Bacteroidales; f__Bacteroidaceae; g__Phocaeicola; s__
48HT2_bin.30	d__Bacteria; p__Bacteroidota; c__Bacteroidia; o__Bacteroidales; f__Bacteroidaceae; g__Prevotella; s__Prevotella sp002251365
37HT1_bin.12	d__Bacteria; p__Bacteroidota; c__Bacteroidia; o__Bacteroidales; f__Bacteroidaceae; g__Phocaeicola; s__Phocaeicola vulgatus
70HT5_bin.12	d__Bacteria; p__Bacteroidota; c__Bacteroidia; o__Bacteroidales; f__Bacteroidaceae; g__UBA3839; s__UBA3839 sp900314125
56HT2_bin.30	d__Bacteria; p__Bacteroidota; c__Bacteroidia; o__Bacteroidales; f__Bacteroidaceae; g__Prevotella; s__Prevotella sp002300055
50HT2_bin.13	d__Bacteria; p__Bacteroidota; c__Bacteroidia; o__Bacteroidales; f__Bacteroidaceae; g__Prevotella; s__Prevotella sp002299275
41HT1_bin.3	d__Bacteria; p__Bacteroidota; c__Bacteroidia; o__Bacteroidales; f__Bacteroidaceae; g__Prevotella; s__Prevotella pectinovora
42LT1_bin.12	d__Bacteria; p__Bacteroidota; c__Bacteroidia; o__Bacteroidales; f__Bacteroidaceae; g__Prevotella; s__Prevotella copri_A
14HT4_bin.8	d__Bacteria; p__Bacteroidota; c__Bacteroidia; o__Bacteroidales; f__Bacteroidaceae; g__Prevotella; s__Prevotella sp002251245
56HT2_bin.19	d__Bacteria; p__Bacteroidota; c__Bacteroidia; o__Bacteroidales; f__Bacteroidaceae; g__Prevotella; s__Prevotella hominis
13HT2_bin.6	d__Bacteria; p__Bacteroidota; c__Bacteroidia; o__Bacteroidales; f__Bacteroidaceae; g__Prevotella; s__Prevotella sp002251295
8LT1_bin.17	d__Bacteria; p__Bacteroidota; c__Bacteroidia; o__Bacteroidales; f__Bacteroidaceae; g__Prevotella; s__Prevotella sp000434975
32LT4_bin.8	d__Bacteria; p__Bacteroidota; c__Bacteroidia; o__Bacteroidales; f__Bacteroidaceae; g__Prevotella; s__
14LT4_bin.6	d__Bacteria; p__Bacteroidota; c__Bacteroidia; o__Bacteroidales; f__Bacteroidaceae; g__Prevotella; s__Prevotella sp900771975
14LT4_bin.17	d__Bacteria; p__Bacteroidota; c__Bacteroidia; o__Bacteroidales; f__Bacteroidaceae; g__Alloprevotella; s__Alloprevotella sp004552155
56HT1_bin.19	d__Bacteria; p__Bacteroidota; c__Bacteroidia; o__Bacteroidales; f__Bacteroidaceae; g__Bacteroides; s__Bacteroides fluxus
48HT2_bin.1	d__Bacteria; p__Bacteroidota; c__Bacteroidia; o__Bacteroidales; f__Bacteroidaceae; g__Prevotella; s__Prevotella sp004556065
56HT1_bin.7	d__Bacteria; p__Bacteroidota; c__Bacteroidia; o__Bacteroidales; f__Bacteroidaceae; g__Prevotella; s__
70HT5_bin.17	d__Bacteria; p__Firmicutes_A; c__Clostridia; o__Lachnospirales; f__Lachnospiraceae; g__UBA2882; s__UBA2882 sp016297945
55HT5_bin.4	d__Bacteria; p__Firmicutes_A; c__Clostridia; o__Lachnospirales; f__Lachnospiraceae; g__Acetatifactor; s__
37HT2_bin.12	d__Bacteria; p__Firmicutes_A; c__Clostridia; o__Lachnospirales; f__Lachnospiraceae; g__Mediterraneibacter; s__Mediterraneibacter faecis
50LT2_bin.9	d__Bacteria; p__Firmicutes_A; c__Clostridia; o__Lachnospirales; f__Lachnospiraceae; g__Coprococcus_A; s__Coprococcus_A catus
14HT5_bin.23	d__Bacteria; p__Firmicutes_A; c__Clostridia; o__Lachnospirales; f__Lachnospiraceae; g__UBA1712; s__UBA1712 sp018056665
32HT2_bin.21	d__Bacteria; p__Firmicutes_A; c__Clostridia; o__Lachnospirales; f__Lachnospiraceae; g__AM51-8; s__AM51-8 sp003478275
32HT2_bin.17	d__Bacteria; p__Firmicutes_A; c__Clostridia; o__Lachnospirales; f__Lachnospiraceae; g__Agathobacter; s__Agathobacter sp900549895
14LT5_bin.12	d__Bacteria; p__Firmicutes_A; c__Clostridia; o__Lachnospirales; f__Lachnospiraceae; g__Acetatifactor; s__Acetatifactor sp018385425
32LT2_bin.34	d__Bacteria; p__Firmicutes_A; c__Clostridia; o__Lachnospirales; f__Lachnospiraceae; g__Agathobacter; s__Agathobacter sp900548765
32LT4_bin.4	d__Bacteria; p__Firmicutes_A; c__Clostridia; o__Lachnospirales; f__Lachnospiraceae; g__Blautia_A; s__Blautia_A obeum
32HT2_bin.20	d__Bacteria; p__Firmicutes_A; c__Clostridia; o__Lachnospirales; f__Lachnospiraceae; g__Blautia_A; s__Blautia_A sp900066205
32HT2_bin.6	d__Bacteria; p__Firmicutes_A; c__Clostridia; o__Lachnospirales; f__Lachnospiraceae; g__Blautia_A; s__Blautia_A sp018919065
48HT2_bin.3	d__Bacteria; p__Firmicutes_A; c__Clostridia; o__Lachnospirales; f__Lachnospiraceae; g__VSOB01; s__
50LT3_bin.20	d__Bacteria; p__Firmicutes_A; c__Clostridia; o__Lachnospirales; f__Lachnospiraceae; g__Agathobacter; s__Agathobacter sp900543445
37HT2_bin.6	d__Bacteria; p__Firmicutes_A; c__Clostridia; o__Lachnospirales; f__Lachnospiraceae; g__CAG-95; s__CAG-95 sp017622575
70HT2_bin.2	d__Bacteria; p__Firmicutes_A; c__Clostridia; o__Lachnospirales; f__Lachnospiraceae; g__Fimousia; s__Fimousia sp001940245
55HT2_bin.2	d__Bacteria; p__Firmicutes_A; c__Clostridia; o__Lachnospirales; f__Lachnospiraceae; g__Oliverpabstia; s__Oliverpabstia intestinalis
T2BS02H_bin.5	d__Bacteria; p__Firmicutes_A; c__Clostridia; o__Lachnospirales; f__Lachnospiraceae; g__Blautia_A; s__
61HT2_bin.5	d__Bacteria; p__Firmicutes_A; c__Clostridia; o__Lachnospirales; f__Lachnospiraceae; g__Anaerobutyricum; s__Anaerobutyricum soehngenii
18HT1_bin.13	d__Bacteria; p__Firmicutes_A; c__Clostridia; o__Lachnospirales; f__Lachnospiraceae; g__Bariatricus; s__Bariatricus sp004560705
61HT2_bin.14	d__Bacteria; p__Firmicutes_A; c__Clostridia; o__Lachnospirales; f__Lachnospiraceae; g__Agathobacter; s__Agathobacter sp900543445
13HT5_bin.15	d__Bacteria; p__Firmicutes_A; c__Clostridia; o__Lachnospirales; f__Lachnospiraceae; g__Acetatifactor; s__
70HT2_bin.9	d__Bacteria; p__Firmicutes_A; c__Clostridia; o__Lachnospirales; f__Lachnospiraceae; g__Blautia; s__
14LT2_bin.25	d__Bacteria; p__Firmicutes_A; c__Clostridia; o__Lachnospirales; f__Lachnospiraceae; g__Agathobacter; s__Agathobacter sp900317585
35HT2_bin.5	d__Bacteria; p__Firmicutes_A; c__Clostridia; o__Lachnospirales; f__Lachnospiraceae; g__Oliverpabstia; s__Oliverpabstia sp004556655
48HT1_bin.8	d__Bacteria; p__Firmicutes_A; c__Clostridia; o__Lachnospirales; f__Lachnospiraceae; g__Sporofaciens; s__
56HT2_bin.22	d__Bacteria; p__Firmicutes_A; c__Clostridia; o__Lachnospirales; f__Lachnospiraceae; g__Fusicatenibacter; s__Fusicatenibacter saccharivorans
56HT3_bin.16	d__Bacteria; p__Firmicutes_A; c__Clostridia; o__Lachnospirales; f__Lachnospiraceae; g__Agathobacter; s__Agathobacter faecis
32LT2_bin.9	d__Bacteria; p__Firmicutes_A; c__Clostridia; o__Lachnospirales; f__Lachnospiraceae; g__Lachnospira; s__
25LT2_bin.6	d__Bacteria; p__Firmicutes_A; c__Clostridia; o__Lachnospirales; f__Lachnospiraceae; g__Agathobacter; s__
37HT4_bin.13	d__Bacteria; p__Firmicutes_A; c__Clostridia; o__Lachnospirales; f__Lachnospiraceae; g__UBA2868; s__UBA2868 sp004552595
37HT2_bin.15	d__Bacteria; p__Firmicutes_A; c__Clostridia; o__Lachnospirales; f__Lachnospiraceae; g__Agathobacter; s__Agathobacter sp905209075
60HT2_bin.5	d__Bacteria; p__Firmicutes_A; c__Clostridia; o__Lachnospirales; f__Lachnospiraceae; g__Frisingicoccus; s__Frisingicoccus sp016298055
52LT3_bin.25	d__Bacteria; p__Firmicutes_A; c__Clostridia; o__Lachnospirales; f__Lachnospiraceae; g__Agathobacter; s__
13HT3_bin.5	d__Bacteria; p__Firmicutes_A; c__Clostridia; o__Lachnospirales; f__Lachnospiraceae; g__UBA629; s__UBA629 sp900316625
56HT2_bin.3	d__Bacteria; p__Firmicutes_A; c__Clostridia; o__Lachnospirales; f__Lachnospiraceae; g__Dorea_A; s__Dorea_A longicatena
41HT1_bin.2	d__Bacteria; p__Firmicutes_A; c__Clostridia; o__Lachnospirales; f__Lachnospiraceae; g__UBA11774; s__UBA11774 sp900556645
48HT1_bin.16	d__Bacteria; p__Firmicutes_A; c__Clostridia; o__Oscillospirales; f__Oscillospiraceae; g__Lawsonibacter; s__Lawsonibacter sp000177015
55HT2_bin.10	d__Bacteria; p__Firmicutes_A; c__Clostridia; o__Oscillospirales; f__Oscillospiraceae; g__Evtepia; s__Evtepia sp004556345
35LT5_bin.20	d__Bacteria; p__Firmicutes_A; c__Clostridia; o__Oscillospirales; f__Oscillospiraceae; g__CAG-83; s__CAG-83 sp004557655
13LT2_bin.20	d__Bacteria; p__Firmicutes_A; c__Clostridia; o__Oscillospirales; f__Oscillospiraceae; g__ER4; s__ER4 sp016295615
60HT2_bin.10	d__Bacteria; p__Firmicutes_A; c__Clostridia; o__Oscillospirales; f__Oscillospiraceae; g__Faecousia; s__
18HT1_bin.6	d__Bacteria; p__Firmicutes_A; c__Clostridia; o__Oscillospirales; f__Oscillospiraceae; g__Dysosmobacter; s__Dysosmobacter sp004558115
8LT1_bin.12	d__Bacteria; p__Firmicutes_A; c__Clostridia; o__Oscillospirales; f__Oscillospiraceae; g__CAG-103; s__CAG-103 sp004556965
13LT2_bin.8	d__Bacteria; p__Firmicutes_A; c__Clostridia; o__Oscillospirales; f__Oscillospiraceae; g__Evtepia; s__Evtepia sp004551945
4LT4_bin.17	d__Bacteria; p__Firmicutes_A; c__Clostridia; o__Oscillospirales; f__Oscillospiraceae; g__CAG-170; s__CAG-170 sp002404795
35LT1_bin.1	d__Bacteria; p__Firmicutes_A; c__Clostridia; o__Oscillospirales; f__Oscillospiraceae; g__ER4; s__ER4 sp003522105
21HT3_bin.5	d__Bacteria; p__Firmicutes_A; c__Clostridia; o__Oscillospirales; f__Oscillospiraceae; g__Faecousia; s__
12LT2_bin.6	d__Bacteria; p__Firmicutes_A; c__Clostridia; o__Oscillospirales; f__Oscillospiraceae; g__Limivicinus; s__
4LT4_bin.38	d__Bacteria; p__Firmicutes_A; c__Clostridia; o__Oscillospirales; f__Oscillospiraceae; g__ER4; s__ER4 sp900317525
35HT2_bin.1	d__Bacteria; p__Firmicutes_A; c__Clostridia; o__Oscillospirales; f__Oscillospiraceae; g__Dysosmobacter; s__
12LT2_bin.5	d__Bacteria; p__Firmicutes_A; c__Clostridia; o__Oscillospirales; f__Oscillospiraceae; g__Faecousia; s__
21HT4_bin.1	d__Bacteria; p__Firmicutes_A; c__Clostridia; o__Oscillospirales; f__Oscillospiraceae; g__F23-B02; s__
56HT1_bin.3	d__Bacteria; p__Firmicutes_A; c__Clostridia; o__Oscillospirales; f__Oscillospiraceae; g__CAG-83; s__CAG-83 sp900545495
46LT4_bin.2	d__Bacteria; p__Firmicutes_A; c__Clostridia; o__Oscillospirales; f__Oscillospiraceae; g__Faecousia; s__
24HT1_bin.29	d__Bacteria; p__Firmicutes_A; c__Clostridia; o__Oscillospirales; f__Oscillospiraceae; g__CAG-103; s__CAG-103 sp900317855
21HT2_bin.8	d__Bacteria; p__Firmicutes_A; c__Clostridia; o__Oscillospirales; f__Oscillospiraceae; g__F23-B02; s__F23-B02 sp004558025
8LT1_bin.21	d__Bacteria; p__Firmicutes_A; c__Clostridia; o__Oscillospirales; f__Oscillospiraceae; g__CAG-170; s__CAG-170 sp004555655
13LT2_bin.21	d__Bacteria; p__Firmicutes_A; c__Clostridia; o__Oscillospirales; f__Oscillospiraceae; g__Faecousia; s__
48HT2_bin.24	d__Bacteria; p__Firmicutes_A; c__Clostridia; o__Oscillospirales; f__Oscillospiraceae; g__Dysosmobacter; s__
13LT2_bin.24	d__Bacteria; p__Firmicutes_A; c__Clostridia; o__Oscillospirales; f__Oscillospiraceae; g__Faecousia; s__
21HT1_bin.16	d__Bacteria; p__Firmicutes_A; c__Clostridia; o__Oscillospirales; f__Oscillospiraceae; g__CAG-83; s__CAG-83 sp001916855
32LT4_bin.30	d__Bacteria; p__Firmicutes_A; c__Clostridia; o__Oscillospirales; f__Oscillospiraceae; g__UBA738; s__UBA738 sp004557735
48HT1_bin.13	d__Bacteria; p__Firmicutes_A; c__Clostridia; o__Oscillospirales; f__Oscillospiraceae; g__CAG-83; s__CAG-83 sp000435975
48HT2_bin.23	d__Bacteria; p__Firmicutes_A; c__Clostridia; o__Oscillospirales; f__Oscillospiraceae; g__Faecousia; s__
23LT2_bin.18	d__Bacteria; p__Firmicutes_A; c__Clostridia; o__Oscillospirales; f__Oscillospiraceae; g__Faecousia; s__Faecousia sp900540635
56HT2_bin.15	d__Bacteria; p__Firmicutes_A; c__Clostridia; o__Oscillospirales; f__Oscillospiraceae; g__Dysosmobacter; s__
21HT2_bin.19	d__Bacteria; p__Firmicutes_A; c__Clostridia; o__Oscillospirales; f__Oscillospiraceae; g__Faecousia; s__
55HT1_bin.11	d__Bacteria; p__Firmicutes_A; c__Clostridia; o__Oscillospirales; f__Oscillospiraceae; g__CAG-83; s__
11HT1_bin.6	d__Bacteria; p__Firmicutes_A; c__Clostridia; o__Oscillospirales; f__Oscillospiraceae; g__Faecousia; s__Faecousia sp900546415
32HT2_bin.13	d__Bacteria; p__Firmicutes_A; c__Clostridia; o__Oscillospirales; f__Oscillospiraceae; g__Dysosmobacter; s__
4LT4_bin.27	d__Bacteria; p__Firmicutes_A; c__Clostridia; o__Oscillospirales; f__Oscillospiraceae; g__F23-B02; s__F23-B02 sp004556755
32HT3_bin.3	d__Bacteria; p__Firmicutes_A; c__Clostridia; o__Oscillospirales; f__Oscillospiraceae; g__Faecousia; s__
21HT1_bin.8	d__Bacteria; p__Firmicutes_A; c__Clostridia; o__Oscillospirales; f__Oscillospiraceae; g__CAG-83; s__CAG-83 sp003487665
12LT1_bin.8	d__Bacteria; p__Firmicutes_A; c__Clostridia; o__Oscillospirales; f__Oscillospiraceae; g__Faecousia; s__
32HT2_bin.9	d__Bacteria; p__Firmicutes_A; c__Clostridia; o__Oscillospirales; f__Ruminococcaceae; g__Gemmiger; s__Gemmiger sp900545545
52LT5_bin.5	d__Bacteria; p__Firmicutes_A; c__Clostridia; o__Oscillospirales; f__Ruminococcaceae; g__Ruminococcus; s__Ruminococcus flavefaciens_B
14LT2_bin.9	d__Bacteria; p__Firmicutes_A; c__Clostridia; o__Oscillospirales; f__Ruminococcaceae; g__Gemmiger; s__Gemmiger sp004555405
55HT2_bin.1	d__Bacteria; p__Firmicutes_A; c__Clostridia; o__Oscillospirales; f__Ruminococcaceae; g__Gemmiger; s__Gemmiger formicilis
14HT2_bin.18	d__Bacteria; p__Firmicutes_A; c__Clostridia; o__Oscillospirales; f__Ruminococcaceae; g__Faecalibacterium; s__Faecalibacterium prausnitzii_E
14LT2_bin.8	d__Bacteria; p__Firmicutes_A; c__Clostridia; o__Oscillospirales; f__Ruminococcaceae; g__Gemmiger; s__Gemmiger variabilis_A
70HT2_bin.10	d__Bacteria; p__Firmicutes_A; c__Clostridia; o__Oscillospirales; f__Ruminococcaceae; g__Gemmiger; s__
50LT3_bin.10	d__Bacteria; p__Firmicutes_A; c__Clostridia; o__Oscillospirales; f__Ruminococcaceae; g__Gemmiger; s__Gemmiger sp900554145
48HT2_bin.11	d__Bacteria; p__Firmicutes_A; c__Clostridia; o__Oscillospirales; f__Ruminococcaceae; g__CAG-115; s__
56HT2_bin.7	d__Bacteria; p__Firmicutes_A; c__Clostridia; o__Oscillospirales; f__Ruminococcaceae; g__CAG-115; s__
32HT1_bin.22	d__Bacteria; p__Firmicutes_A; c__Clostridia; o__Oscillospirales; f__Ruminococcaceae; g__Angelakisella; s__Angelakisella sp004557855
61HT2_bin.11	d__Bacteria; p__Firmicutes_A; c__Clostridia; o__Oscillospirales; f__Ruminococcaceae; g__Faecalibacterium; s__Faecalibacterium sp900539885
13LT3_bin.9	d__Bacteria; p__Firmicutes_A; c__Clostridia; o__Oscillospirales; f__Ruminococcaceae; g__Gemmiger; s__Gemmiger qucibialis
14HT5_bin.4	d__Bacteria; p__Firmicutes_A; c__Clostridia; o__Oscillospirales; f__Ruminococcaceae; g__Firm-04; s__
41HT2_bin.14	d__Bacteria; p__Firmicutes_A; c__Clostridia; o__Oscillospirales; f__Ruminococcaceae; g__CAG-115; s__
27LT5_bin.10	d__Bacteria; p__Firmicutes_A; c__Clostridia; o__Oscillospirales; f__Ruminococcaceae; g__Ruminococcus; s__Ruminococcus flavefaciens_T
8LT1_bin.9	d__Bacteria; p__Firmicutes_A; c__Clostridia; o__Oscillospirales; f__Ruminococcaceae; g__Anaerotruncus; s__
14HT2_bin.15	d__Bacteria; p__Firmicutes_A; c__Clostridia; o__Oscillospirales; f__Ruminococcaceae; g__Faecalibacterium; s__Faecalibacterium sp003449675
56HT2_bin.2	d__Bacteria; p__Firmicutes_A; c__Clostridia; o__Oscillospirales; f__Ruminococcaceae; g__Ruminococcus_C; s__Ruminococcus_C sp000433635
32HT2_bin.18	d__Bacteria; p__Firmicutes_A; c__Clostridia; o__Oscillospirales; f__Ruminococcaceae; g__Gemmiger; s__Gemmiger variabilis_B
50HT2_bin.1	d__Bacteria; p__Firmicutes_A; c__Clostridia; o__Oscillospirales; f__Ruminococcaceae; g__Gemmiger; s__Gemmiger sp004561545

## Sheet: Supplementary Table 7
Supplementary Table 8. SGB-specific normalized phylogenetic distances (nGDs) among the different metagenomes, showing the cooccurence of the same strain between swine gut microbiome and air microbiome.
SGB	Taxonomy	Farm	Time point	SampleID_1	SampleID_2	nGD	SampleID_1_Category	SampleID_2_Category
40HT5_bin.14	d__Bacteria; p__Firmicutes_A; c__Clostridia; o__Clostridiales; f__Clostridiaceae; g__Clostridium; s__Clostridium sp000435835	L	2	12LT2	T2AIR02L	0.0354845	Pig: feces	Air: collection in farm
	d__Bacteria; p__Firmicutes_A; c__Clostridia; o__Clostridiales; f__Clostridiaceae; g__Clostridium; s__Clostridium sp000435835	L	3	42LT3	T3AIRL	0.0232362	Pig: feces	Air: collection in farm
	d__Bacteria; p__Firmicutes_A; c__Clostridia; o__Clostridiales; f__Clostridiaceae; g__Clostridium; s__Clostridium sp000435835	L	3	23LT3	T3AIRL	0.0253733	Pig: feces	Air: collection in farm
	d__Bacteria; p__Firmicutes_A; c__Clostridia; o__Clostridiales; f__Clostridiaceae; g__Clostridium; s__Clostridium sp000435835	L	3	32LT3	T3AIRL	0.0257892	Pig: feces	Air: collection in farm
	d__Bacteria; p__Firmicutes_A; c__Clostridia; o__Clostridiales; f__Clostridiaceae; g__Clostridium; s__Clostridium sp000435835	L	3	25LT3	T3AIRL	0.0320826	Pig: feces	Air: collection in farm
	d__Bacteria; p__Firmicutes_A; c__Clostridia; o__Clostridiales; f__Clostridiaceae; g__Clostridium; s__Clostridium sp000435835	L	3	57LT3	T3AIRL	0.024876	Pig: feces	Air: collection in farm
	d__Bacteria; p__Firmicutes_A; c__Clostridia; o__Clostridiales; f__Clostridiaceae; g__Clostridium; s__Clostridium sp000435835	L	3	52LT3	T3AIRL	0.0312965	Pig: feces	Air: collection in farm
	d__Bacteria; p__Firmicutes_A; c__Clostridia; o__Clostridiales; f__Clostridiaceae; g__Clostridium; s__Clostridium sp000435835	L	4	4LT4	T4AIRL	0.0390607	Pig: feces	Air: collection in farm
	d__Bacteria; p__Firmicutes_A; c__Clostridia; o__Clostridiales; f__Clostridiaceae; g__Clostridium; s__Clostridium sp000435835	L	4	22LT4	T4AIRL	0.0410127	Pig: feces	Air: collection in farm
52LT3_bin.12	d__Bacteria; p__Bacteroidota; c__Bacteroidia; o__Bacteroidales; f__Bacteroidaceae; g__Prevotella; s__Prevotella sp002251435	L	4	4LT4	T4AIRL	0.0444758	Pig: feces	Air: collection in farm
	d__Bacteria; p__Bacteroidota; c__Bacteroidia; o__Bacteroidales; f__Bacteroidaceae; g__Prevotella; s__Prevotella sp002251435	H	4	48HT4	T4AIRH	0.046118	Pig: feces	Air: collection in farm
	d__Bacteria; p__Bacteroidota; c__Bacteroidia; o__Bacteroidales; f__Bacteroidaceae; g__Prevotella; s__Prevotella sp002251435	H	4	55HT4	T4AIRH	0.0481695	Pig: feces	Air: collection in farm
	d__Bacteria; p__Bacteroidota; c__Bacteroidia; o__Bacteroidales; f__Bacteroidaceae; g__Prevotella; s__Prevotella sp002251435	L	4	12LT4	T4AIRL	0.0487747	Pig: feces	Air: collection in farm
24LT4_bin.2	d__Bacteria; p__Firmicutes_C; c__Negativicutes; o__Selenomonadales; f__Selenomonadaceae; g__Mitsuokella; s__Mitsuokella jalaludinii	L	4	32LT4	T4AIRL	0.0380992	Pig: feces	Air: collection in farm
	d__Bacteria; p__Firmicutes_C; c__Negativicutes; o__Selenomonadales; f__Selenomonadaceae; g__Mitsuokella; s__Mitsuokella jalaludinii	L	4	24LT4	T4AIRL	0.0352629	Pig: feces	Air: collection in farm
	d__Bacteria; p__Firmicutes_C; c__Negativicutes; o__Selenomonadales; f__Selenomonadaceae; g__Mitsuokella; s__Mitsuokella jalaludinii	L	4	32LT4	T4AIRL	0.0380992	Pig: feces	Air: collection in farm
	d__Bacteria; p__Firmicutes_C; c__Negativicutes; o__Selenomonadales; f__Selenomonadaceae; g__Mitsuokella; s__Mitsuokella jalaludinii	L	4	14LT4	T4AIRL	0.0397142	Pig: feces	Air: collection in farm
18HT1_bin.13	d__Bacteria; p__Firmicutes_A; c__Clostridia; o__Lachnospirales; f__Lachnospiraceae; g__Bariatricus; s__Bariatricus sp004560705	L	4	4LT4	T4AIRL	0.0245147	Pig: feces	Air: collection in farm
	d__Bacteria; p__Firmicutes_A; c__Clostridia; o__Lachnospirales; f__Lachnospiraceae; g__Bariatricus; s__Bariatricus sp004560705	L	4	22LT4	T4AIRL	0.0269707	Pig: feces	Air: collection in farm
	d__Bacteria; p__Firmicutes_A; c__Clostridia; o__Lachnospirales; f__Lachnospiraceae; g__Bariatricus; s__Bariatricus sp004560705	L	4	52LT4	T4AIRL	0.0310909	Pig: feces	Air: collection in farm
	d__Bacteria; p__Firmicutes_A; c__Clostridia; o__Lachnospirales; f__Lachnospiraceae; g__Bariatricus; s__Bariatricus sp004560705	L	4	32LT4	T4AIRL	0.0314794	Pig: feces	Air: collection in farm
	d__Bacteria; p__Firmicutes_A; c__Clostridia; o__Lachnospirales; f__Lachnospiraceae; g__Bariatricus; s__Bariatricus sp004560705	L	4	12LT4	T4AIRL	0.0336327	Pig: feces	Air: collection in farm
	d__Bacteria; p__Firmicutes_A; c__Clostridia; o__Lachnospirales; f__Lachnospiraceae; g__Bariatricus; s__Bariatricus sp004560705	L	4	8LT4	T4AIRL	0.0346109	Pig: feces	Air: collection in farm
	d__Bacteria; p__Firmicutes_A; c__Clostridia; o__Lachnospirales; f__Lachnospiraceae; g__Bariatricus; s__Bariatricus sp004560705	L	4	57LT4	T4AIRL	0.0386009	Pig: feces	Air: collection in farm
	d__Bacteria; p__Firmicutes_A; c__Clostridia; o__Lachnospirales; f__Lachnospiraceae; g__Bariatricus; s__Bariatricus sp004560705	L	4	27LT4	T4AIRL	0.0386032	Pig: feces	Air: collection in farm
	d__Bacteria; p__Firmicutes_A; c__Clostridia; o__Lachnospirales; f__Lachnospiraceae; g__Bariatricus; s__Bariatricus sp004560705	L	4	34LT4	T4AIRL	0.038804	Pig: feces	Air: collection in farm
	d__Bacteria; p__Firmicutes_A; c__Clostridia; o__Lachnospirales; f__Lachnospiraceae; g__Bariatricus; s__Bariatricus sp004560705	L	4	14LT4	T4AIRL	0.0399298	Pig: feces	Air: collection in farm
	d__Bacteria; p__Firmicutes_A; c__Clostridia; o__Lachnospirales; f__Lachnospiraceae; g__Bariatricus; s__Bariatricus sp004560705	L	4	24LT4	T4AIRL	0.0405021	Pig: feces	Air: collection in farm
	d__Bacteria; p__Firmicutes_A; c__Clostridia; o__Lachnospirales; f__Lachnospiraceae; g__Bariatricus; s__Bariatricus sp004560705	L	4	23LT4	T4AIRL	0.0439865	Pig: feces	Air: collection in farm
56HT1_bin.17	d__Bacteria; p__Firmicutes_A; c__Clostridia; o__Christensenellales; f__CAG-138; g__Phil1; s__Phil1 sp004558525	L	4	13LT4	T4AIRL	0.0264193	Pig: feces	Air: collection in farm
	d__Bacteria; p__Firmicutes_A; c__Clostridia; o__Christensenellales; f__CAG-138; g__Phil1; s__Phil1 sp004558525	L	4	50LT4	T4AIRL	0.0284865	Pig: feces	Air: collection in farm
	d__Bacteria; p__Firmicutes_A; c__Clostridia; o__Christensenellales; f__CAG-138; g__Phil1; s__Phil1 sp004558525	L	4	32LT4	T4AIRL	0.0400457	Pig: feces	Air: collection in farm
	d__Bacteria; p__Firmicutes_A; c__Clostridia; o__Christensenellales; f__CAG-138; g__Phil1; s__Phil1 sp004558525	L	4	22LT4	T4AIRL	0.0412233	Pig: feces	Air: collection in farm
	d__Bacteria; p__Firmicutes_A; c__Clostridia; o__Christensenellales; f__CAG-138; g__Phil1; s__Phil1 sp004558525	L	4	4LT4	T4AIRL	0.0428978	Pig: feces	Air: collection in farm
	d__Bacteria; p__Firmicutes_A; c__Clostridia; o__Christensenellales; f__CAG-138; g__Phil1; s__Phil1 sp004558525	L	4	34LT4	T4AIRL	0.0448813	Pig: feces	Air: collection in farm
	d__Bacteria; p__Firmicutes_A; c__Clostridia; o__Christensenellales; f__CAG-138; g__Phil1; s__Phil1 sp004558525	L	4	23LT4	T4AIRL	0.0453872	Pig: feces	Air: collection in farm
8LT1_bin.1	d__Bacteria; p__Firmicutes_A; c__Clostridia; o__Oscillospirales; f__Acutalibacteraceae; g__CAG-177; s__CAG-177 sp003514385	L	4	4LT4	T4AIRL	0.0506762	Pig: feces	Air: collection in farm
37HT4_bin.9	d__Bacteria; p__Firmicutes; c__Bacilli; o__Lactobacillales; f__Lactobacillaceae; g__Limosilactobacillus; s__Limosilactobacillus reuteri	L	5	12LT5	T5AIRL	0.0134092	Pig: feces	Air: collection in farm
	d__Bacteria; p__Firmicutes; c__Bacilli; o__Lactobacillales; f__Lactobacillaceae; g__Limosilactobacillus; s__Limosilactobacillus reuteri	L	5	50LT5	T5AIRL	0.0171405	Pig: feces	Air: collection in farm
	d__Bacteria; p__Firmicutes; c__Bacilli; o__Lactobacillales; f__Lactobacillaceae; g__Limosilactobacillus; s__Limosilactobacillus reuteri	H	5	70HT5	T5AIRH	0.0192171	Pig: feces	Air: collection in farm
	d__Bacteria; p__Firmicutes; c__Bacilli; o__Lactobacillales; f__Lactobacillaceae; g__Limosilactobacillus; s__Limosilactobacillus reuteri	L	5	52LT5	T5AIRL	0.019876	Pig: feces	Air: collection in farm
52LT5_bin.27	d__Bacteria; p__Bacteroidota; c__Bacteroidia; o__Bacteroidales; f__Bacteroidaceae; g__UBA4334; s__UBA4334 sp900316975	L	5	52LT5	T5AIRL	0.0329244	Pig: feces	Air: collection in farm
	d__Bacteria; p__Bacteroidota; c__Bacteroidia; o__Bacteroidales; f__Bacteroidaceae; g__UBA4334; s__UBA4334 sp900316975	H	5	11HT5	T5AIRH	0.0365326	Pig: feces	Air: collection in farm
	d__Bacteria; p__Bacteroidota; c__Bacteroidia; o__Bacteroidales; f__Bacteroidaceae; g__UBA4334; s__UBA4334 sp900316975	L	5	25LT5	T5AIRL	0.0369931	Pig: feces	Air: collection in farm
	d__Bacteria; p__Bacteroidota; c__Bacteroidia; o__Bacteroidales; f__Bacteroidaceae; g__UBA4334; s__UBA4334 sp900316975	H	5	14HT5	T5AIRH	0.0378669	Pig: feces	Air: collection in farm
	d__Bacteria; p__Bacteroidota; c__Bacteroidia; o__Bacteroidales; f__Bacteroidaceae; g__UBA4334; s__UBA4334 sp900316975	H	5	13HT5	T5AIRH	0.0382189	Pig: feces	Air: collection in farm
	d__Bacteria; p__Bacteroidota; c__Bacteroidia; o__Bacteroidales; f__Bacteroidaceae; g__UBA4334; s__UBA4334 sp900316975	L	5	27LT5	T5AIRL	0.0382712	Pig: feces	Air: collection in farm
	d__Bacteria; p__Bacteroidota; c__Bacteroidia; o__Bacteroidales; f__Bacteroidaceae; g__UBA4334; s__UBA4334 sp900316975	L	5	46LT5	T5AIRL	0.0386729	Pig: feces	Air: collection in farm
	d__Bacteria; p__Bacteroidota; c__Bacteroidia; o__Bacteroidales; f__Bacteroidaceae; g__UBA4334; s__UBA4334 sp900316975	H	5	40HT5	T5AIRH	0.038865	Pig: feces	Air: collection in farm
37HT4_bin.13	d__Bacteria; p__Firmicutes_A; c__Clostridia; o__Lachnospirales ;f__Lachnospiraceae; g__UBA2868; s__UBA2868 sp004552595	H	5	14HT5	T5AIRH	0.0307112	Pig: feces	Air: collection in farm
	d__Bacteria; p__Firmicutes_A; c__Clostridia; o__Lachnospirales ;f__Lachnospiraceae; g__UBA2868; s__UBA2868 sp004552595	H	5	48HT5	T5AIRH	0.0309248	Pig: feces	Air: collection in farm
	d__Bacteria; p__Firmicutes_A; c__Clostridia; o__Lachnospirales ;f__Lachnospiraceae; g__UBA2868; s__UBA2868 sp004552595	H	5	37HT5	T5AIRH	0.0338633	Pig: feces	Air: collection in farm
	d__Bacteria; p__Firmicutes_A; c__Clostridia; o__Lachnospirales ;f__Lachnospiraceae; g__UBA2868; s__UBA2868 sp004552595	H	5	40HT5	T5AIRH	0.0341711	Pig: feces	Air: collection in farm
	d__Bacteria; p__Firmicutes_A; c__Clostridia; o__Lachnospirales ;f__Lachnospiraceae; g__UBA2868; s__UBA2868 sp004552595	L	5	13LT5	T5AIRL	0.0355484	Pig: feces	Air: collection in farm
	d__Bacteria; p__Firmicutes_A; c__Clostridia; o__Lachnospirales ;f__Lachnospiraceae; g__UBA2868; s__UBA2868 sp004552595	H	5	21HT5	T5AIRH	0.0379604	Pig: feces	Air: collection in farm
	d__Bacteria; p__Firmicutes_A; c__Clostridia; o__Lachnospirales ;f__Lachnospiraceae; g__UBA2868; s__UBA2868 sp004552595	H	5	11HT5	T5AIRH	0.0384366	Pig: feces	Air: collection in farm
	d__Bacteria; p__Firmicutes_A; c__Clostridia; o__Lachnospirales ;f__Lachnospiraceae; g__UBA2868; s__UBA2868 sp004552595	H	5	60HT5	T5AIRH	0.0388345	Pig: feces	Air: collection in farm
56HT1_bin.17	d__Bacteria; p__Firmicutes_A; c__Clostridia; o__Christensenellales; f__CAG-138; g__Phil1; s__Phil1 sp004558525	L	5	52LT5	T5AIRL	0.0160545	Pig: feces	Air: collection in farm
	d__Bacteria; p__Firmicutes_A; c__Clostridia; o__Christensenellales; f__CAG-138; g__Phil1; s__Phil1 sp004558525	H	5	14HT5	T5AIRH	0.0219418	Pig: feces	Air: collection in farm
	d__Bacteria; p__Firmicutes_A; c__Clostridia; o__Christensenellales; f__CAG-138; g__Phil1; s__Phil1 sp004558525	L	5	27LT5	T5AIRL	0.0255551	Pig: feces	Air: collection in farm
	d__Bacteria; p__Firmicutes_A; c__Clostridia; o__Christensenellales; f__CAG-138; g__Phil1; s__Phil1 sp004558525	H	5	11HT5	T5AIRH	0.0257675	Pig: feces	Air: collection in farm
	d__Bacteria; p__Firmicutes_A; c__Clostridia; o__Christensenellales; f__CAG-138; g__Phil1; s__Phil1 sp004558525	L	5	46LT5	T5AIRL	0.0271135	Pig: feces	Air: collection in farm
	d__Bacteria; p__Firmicutes_A; c__Clostridia; o__Christensenellales; f__CAG-138; g__Phil1; s__Phil1 sp004558525	H	5	40HT5	T5AIRH	0.029857	Pig: feces	Air: collection in farm
	d__Bacteria; p__Firmicutes_A; c__Clostridia; o__Christensenellales; f__CAG-138; g__Phil1; s__Phil1 sp004558525	H	5	70HT5	T5AIRH	0.0299206	Pig: feces	Air: collection in farm
	d__Bacteria; p__Firmicutes_A; c__Clostridia; o__Christensenellales; f__CAG-138; g__Phil1; s__Phil1 sp004558525	L	5	13LT5	T5AIRL	0.0299752	Pig: feces	Air: collection in farm
23LT4_bin.3	d__Bacteria; p__Firmicutes_A; c__Clostridia; o__Christensenellales; f__CAG-138; g__PeH17; s__PeH17 sp004556165	L	5	52LT5	T5AIRL	0.0344502	Pig: feces	Air: collection in farm
	d__Bacteria; p__Firmicutes_A; c__Clostridia; o__Christensenellales; f__CAG-138; g__PeH17; s__PeH17 sp004556165	L	5	50LT5	T5AIRL	0.0380304	Pig: feces	Air: collection in farm
	d__Bacteria; p__Firmicutes_A; c__Clostridia; o__Christensenellales; f__CAG-138; g__PeH17; s__PeH17 sp004556165	L	5	35LT5	T5AIRL	0.038205	Pig: feces	Air: collection in farm
	d__Bacteria; p__Firmicutes_A; c__Clostridia; o__Christensenellales; f__CAG-138; g__PeH17; s__PeH17 sp004556165	H	5	55HT5	T5AIRH	0.0416427	Pig: feces	Air: collection in farm
	d__Bacteria; p__Firmicutes_A; c__Clostridia; o__Christensenellales; f__CAG-138; g__PeH17; s__PeH17 sp004556165	H	5	18HT5	T5AIRH	0.04232	Pig: feces	Air: collection in farm
	d__Bacteria; p__Firmicutes_A; c__Clostridia; o__Christensenellales; f__CAG-138; g__PeH17; s__PeH17 sp004556165	H	5	70HT5	T5AIRH	0.0423826	Pig: feces	Air: collection in farm

## Sheet: Supplementary Table 8
Supplementary Table 9. SGB-specific normalized phylogenetic distances (nGDs) among the different metagenomes, showing the cooccurence of the same strain between swine gut microbiome and wastewater microbiome.
SGB	Taxonomy	Farm	Time point	SampleID_1	SampleID_2	nGD	SampleID_1_Category	SampleID_2_Category
40HT5_bin.14	d__Bacteria; p__Firmicutes_A; c__Clostridia; o__Clostridiales; f__Clostridiaceae; g__Clostridium; s__Clostridium sp000435835	H	2	41HT2	T2WWH	0.0363418	Pig: feces	Water: lagoon
	d__Bacteria; p__Firmicutes_A; c__Clostridia; o__Clostridiales; f__Clostridiaceae; g__Clostridium; s__Clostridium sp000435835	L	2	12LT2	T2WWL	0.0541264	Pig: feces	Water: lagoon
	d__Bacteria; p__Firmicutes_A; c__Clostridia; o__Clostridiales; f__Clostridiaceae; g__Clostridium; s__Clostridium sp000435835	H	3	32HT3	T3WWH	0.0237943	Pig: feces	Water: lagoon
	d__Bacteria; p__Firmicutes_A; c__Clostridia; o__Clostridiales; f__Clostridiaceae; g__Clostridium; s__Clostridium sp000435835	H	3	37HT3	T3WWH	0.0273112	Pig: feces	Water: lagoon
	d__Bacteria; p__Firmicutes_A; c__Clostridia; o__Clostridiales; f__Clostridiaceae; g__Clostridium; s__Clostridium sp000435835	H	3	31HT3	T3WWH	0.0303155	Pig: feces	Water: lagoon
	d__Bacteria; p__Firmicutes_A; c__Clostridia; o__Clostridiales; f__Clostridiaceae; g__Clostridium; s__Clostridium sp000435835	L	3	57LT3	T3WWL	0.0433322	Pig: feces	Water: lagoon
	d__Bacteria; p__Firmicutes_A; c__Clostridia; o__Clostridiales; f__Clostridiaceae; g__Clostridium; s__Clostridium sp000435835	L	3	42LT3	T3WWL	0.0435038	Pig: feces	Water: lagoon
	d__Bacteria; p__Firmicutes_A; c__Clostridia; o__Clostridiales; f__Clostridiaceae; g__Clostridium; s__Clostridium sp000435835	L	3	32LT3	T3WWL	0.0460154	Pig: feces	Water: lagoon
	d__Bacteria; p__Firmicutes_A; c__Clostridia; o__Clostridiales; f__Clostridiaceae; g__Clostridium; s__Clostridium sp000435835	L	3	23LT3	T3WWL	0.0460963	Pig: feces	Water: lagoon
	d__Bacteria; p__Firmicutes_A; c__Clostridia; o__Clostridiales; f__Clostridiaceae; g__Clostridium; s__Clostridium sp000435835	L	3	52LT3	T3WWL	0.0499583	Pig: feces	Water: lagoon
42LT4_bin.5	d__Bacteria; p__Bacteroidota; c__Bacteroidia; o__Bacteroidales; f__Muribaculaceae; g__Sodaliphilus; s__Sodaliphilus sp004557565	H	3	32HT3	T3WWH	0.0298567	Pig: feces	Water: lagoon
	d__Bacteria; p__Bacteroidota; c__Bacteroidia; o__Bacteroidales; f__Muribaculaceae; g__Sodaliphilus; s__Sodaliphilus sp004557565	H	3	52HT3	T3WWH	0.0299383	Pig: feces	Water: lagoon
14HT5_bin.23	d__Bacteria; p__Firmicutes_A; c__Clostridia; o__Lachnospirales; f__Lachnospiraceae; g__UBA1712; s__UBA1712 sp018056665	L	4	23LT4	T4WWL	0.0517754	Pig: feces	Water: lagoon
	d__Bacteria; p__Firmicutes_A; c__Clostridia; o__Lachnospirales; f__Lachnospiraceae; g__UBA1712; s__UBA1712 sp018056665	L	4	35LT4	T4WWL	0.0525882	Pig: feces	Water: lagoon
	d__Bacteria; p__Firmicutes_A; c__Clostridia; o__Lachnospirales; f__Lachnospiraceae; g__UBA1712; s__UBA1712 sp018056665	L	4	50LT4	T4WWL	0.0572452	Pig: feces	Water: lagoon
40HT5_bin.14	d__Bacteria; p__Firmicutes_A; c__Clostridia; o__Clostridiales; f__Clostridiaceae; g__Clostridium; s__Clostridium sp000435835	L	4	4LT4	T4WWL	0.0260616	Pig: feces	Water: lagoon
	d__Bacteria; p__Firmicutes_A; c__Clostridia; o__Clostridiales; f__Clostridiaceae; g__Clostridium; s__Clostridium sp000435835	L	4	22LT4	T4WWL	0.0280136	Pig: feces	Water: lagoon
	d__Bacteria; p__Firmicutes_A; c__Clostridia; o__Clostridiales; f__Clostridiaceae; g__Clostridium; s__Clostridium sp000435835	H	4	11HT4	T4WWH	0.0285101	Pig: feces	Water: lagoon
	d__Bacteria; p__Firmicutes_A; c__Clostridia; o__Clostridiales; f__Clostridiaceae; g__Clostridium; s__Clostridium sp000435835	H	4	37HT4	T4WWH	0.0298875	Pig: feces	Water: lagoon
	d__Bacteria; p__Firmicutes_A; c__Clostridia; o__Clostridiales; f__Clostridiaceae; g__Clostridium; s__Clostridium sp000435835	H	4	14HT4	T4WWH	0.0347243	Pig: feces	Water: lagoon
	d__Bacteria; p__Firmicutes_A; c__Clostridia; o__Clostridiales; f__Clostridiaceae; g__Clostridium; s__Clostridium sp000435835	L	4	50LT4	T4WWL	0.038907	Pig: feces	Water: lagoon
	d__Bacteria; p__Firmicutes_A; c__Clostridia; o__Clostridiales; f__Clostridiaceae; g__Clostridium; s__Clostridium sp000435835	H	4	41HT4	T4WWH	0.040093	Pig: feces	Water: lagoon
	d__Bacteria; p__Firmicutes_A; c__Clostridia; o__Clostridiales; f__Clostridiaceae; g__Clostridium; s__Clostridium sp000435835	L	4	46LT4	T4WWL	0.0404765	Pig: feces	Water: lagoon
	d__Bacteria; p__Firmicutes_A; c__Clostridia; o__Clostridiales; f__Clostridiaceae; g__Clostridium; s__Clostridium sp000435835	L	4	13LT4	T4WWL	0.0405173	Pig: feces	Water: lagoon
	d__Bacteria; p__Firmicutes_A; c__Clostridia; o__Clostridiales; f__Clostridiaceae; g__Clostridium; s__Clostridium sp000435835	H	4	22HT4	T4WWH	0.0430573	Pig: feces	Water: lagoon
	d__Bacteria; p__Firmicutes_A; c__Clostridia; o__Clostridiales; f__Clostridiaceae; g__Clostridium; s__Clostridium sp000435835	L	4	23LT4	T4WWL	0.0450411	Pig: feces	Water: lagoon
	d__Bacteria; p__Firmicutes_A; c__Clostridia; o__Clostridiales; f__Clostridiaceae; g__Clostridium; s__Clostridium sp000435835	L	4	57LT4	T4WWL	0.0457956	Pig: feces	Water: lagoon
	d__Bacteria; p__Firmicutes_A; c__Clostridia; o__Clostridiales; f__Clostridiaceae; g__Clostridium; s__Clostridium sp000435835	L	4	42LT4	T4WWL	0.0459524	Pig: feces	Water: lagoon
	d__Bacteria; p__Firmicutes_A; c__Clostridia; o__Clostridiales; f__Clostridiaceae; g__Clostridium; s__Clostridium sp000435835	L	4	35LT4	T4WWL	0.0463414	Pig: feces	Water: lagoon
	d__Bacteria; p__Firmicutes_A; c__Clostridia; o__Clostridiales; f__Clostridiaceae; g__Clostridium; s__Clostridium sp000435835	L	4	52LT4	T4WWL	0.0475651	Pig: feces	Water: lagoon
	d__Bacteria; p__Firmicutes_A; c__Clostridia; o__Clostridiales; f__Clostridiaceae; g__Clostridium; s__Clostridium sp000435835	H	4	61HT4	T4WWH	0.0476622	Pig: feces	Water: lagoon
	d__Bacteria; p__Firmicutes_A; c__Clostridia; o__Clostridiales; f__Clostridiaceae; g__Clostridium; s__Clostridium sp000435835	L	4	32LT4	T4WWL	0.0480922	Pig: feces	Water: lagoon
	d__Bacteria; p__Firmicutes_A; c__Clostridia; o__Clostridiales; f__Clostridiaceae; g__Clostridium; s__Clostridium sp000435835	L	4	46LT2	T4WWL	0.0483543	Pig: feces	Water: lagoon
	d__Bacteria; p__Firmicutes_A; c__Clostridia; o__Clostridiales; f__Clostridiaceae; g__Clostridium; s__Clostridium sp000435835	L	4	46LT2	T4WWL	0.0483543	Pig: feces	Water: lagoon
55HT1_bin.10	d__Archaea; p__Methanobacteriota; c__Methanobacteria; o__Methanobacteriales; f__Methanobacteriaceae; g__Methanobrevibacter_A; s__Methanobrevibacter_A smithii	L	4	27LT4	T4WWL	0.120225	Pig: feces	Water: lagoon
	d__Archaea; p__Methanobacteriota; c__Methanobacteria; o__Methanobacteriales; f__Methanobacteriaceae; g__Methanobrevibacter_A; s__Methanobrevibacter_A smithii	L	4	23LT4	T4WWL	0.11838	Pig: feces	Water: lagoon
	d__Archaea; p__Methanobacteriota; c__Methanobacteria; o__Methanobacteriales; f__Methanobacteriaceae; g__Methanobrevibacter_A; s__Methanobrevibacter_A smithii	L	4	25LT4	T4WWL	0.120228	Pig: feces	Water: lagoon
37HT4_bin.13	d__Bacteria; p__Firmicutes_A; c__Clostridia; o__Lachnospirales; f__Lachnospiraceae ;g__UBA2868; s__UBA2868 sp004552595	L	4	22LT4	T4WWL	0.0611604	Pig: feces	Water: lagoon
8LT1_bin.1	d__Bacteria; p__Firmicutes_A; c__Clostridia; o__Oscillospirales; f__Acutalibacteraceae; g__CAG-177; s__CAG-177 sp003514385	L	4	4LT4	T4WWL	0.0506762	Pig: feces	Water: lagoon
40HT5_bin.14	d__Bacteria; p__Firmicutes_A; c__Clostridia; o__Clostridiales; f__Clostridiaceae; g__Clostridium; s__Clostridium sp000435835	H	5	40HT5	T5WWH	0.0232523	Pig: feces	Water: lagoon
	d__Bacteria; p__Firmicutes_A; c__Clostridia; o__Clostridiales; f__Clostridiaceae; g__Clostridium; s__Clostridium sp000435835	H	5	14HT5	T5WWH	0.023415	Pig: feces	Water: lagoon
	d__Bacteria; p__Firmicutes_A; c__Clostridia; o__Clostridiales; f__Clostridiaceae; g__Clostridium; s__Clostridium sp000435835	H	5	37HT5	T5WWH	0.0242682	Pig: feces	Water: lagoon
	d__Bacteria; p__Firmicutes_A; c__Clostridia; o__Clostridiales; f__Clostridiaceae; g__Clostridium; s__Clostridium sp000435835	H	5	50HT5	T5WWH	0.0249147	Pig: feces	Water: lagoon
	d__Bacteria; p__Firmicutes_A; c__Clostridia; o__Clostridiales; f__Clostridiaceae; g__Clostridium; s__Clostridium sp000435835	H	5	22HT5	T5WWH	0.0254831	Pig: feces	Water: lagoon
	d__Bacteria; p__Firmicutes_A; c__Clostridia; o__Clostridiales; f__Clostridiaceae; g__Clostridium; s__Clostridium sp000435835	H	5	13HT5	T5WWH	0.0290094	Pig: feces	Water: lagoon
	d__Bacteria; p__Firmicutes_A; c__Clostridia; o__Clostridiales; f__Clostridiaceae; g__Clostridium; s__Clostridium sp000435835	H	5	48HT5	T5WWH	0.029293	Pig: feces	Water: lagoon
	d__Bacteria; p__Firmicutes_A; c__Clostridia; o__Clostridiales; f__Clostridiaceae; g__Clostridium; s__Clostridium sp000435835	L	5	57LT5	T5WWL	0.0441249	Pig: feces	Water: lagoon
	d__Bacteria; p__Firmicutes_A; c__Clostridia; o__Clostridiales; f__Clostridiaceae; g__Clostridium; s__Clostridium sp000435835	L	5	14LT5	T5WWL	0.0451624	Pig: feces	Water: lagoon
	d__Bacteria; p__Firmicutes_A; c__Clostridia; o__Clostridiales; f__Clostridiaceae; g__Clostridium; s__Clostridium sp000435835	L	5	52LT5	T5WWL	0.045618	Pig: feces	Water: lagoon
	d__Bacteria; p__Firmicutes_A; c__Clostridia; o__Clostridiales; f__Clostridiaceae; g__Clostridium; s__Clostridium sp000435835	L	5	13LT5	T5WWL	0.0459434	Pig: feces	Water: lagoon
	d__Bacteria; p__Firmicutes_A; c__Clostridia; o__Clostridiales; f__Clostridiaceae; g__Clostridium; s__Clostridium sp000435835	L	5	12LT5	T5WWL	0.0490564	Pig: feces	Water: lagoon
35HT5_bin.1	d__Bacteria; p__Firmicutes; c__Bacilli; o__Haloplasmatales_A; f__Turicibacteraceae; g__Turicibacter; s__Turicibacter sp001543345	H	5	35HT5	T5WWH	0.0268569	Pig: feces	Water: lagoon

## Sheet: Supplementary Table 9
Supplementary Table 10. ARGs variants within the 309 shared SGBs between swine gut, internal farm and external farm microbiomes.
Antibiotic Resistance Gene	Definition	Antimicrobial Resistance Class	Mobile Genetic Element
ESCHERICHIACOLIEF-TUMUTANTSCONFERRINGRESISTANCETOPULVOMYCIN	Sequence variants of Escherichia coli elongation factor Tu that confer resistance to Pulvomycin.	elfamycin	unclassified
TETB(P)	TetB(P) is a tetracycline ribosomal protection protein found on the same operon as tetA(P), a tetracycline efflux protein.	tetracycline	unclassified
BIFIDOBACTERIUMADOLESCENTISRPOBMUTANTSCONFERRINGRESISTANCETORIFAMPICIN	Bifidobacterium are antibiotic resistant probiotics are prescribed to upkeep the population beneficial bacteria in the gut microbiome. However, horizontal gene transfer among gut microbes could create harmful antibiotic-resistant pathogenic bacteria, such as Mycobacterium tuberculosis. Lokesh et al. analyzed Bifidobacterium antitubercular drug resistance and mutations in rpoB. They found that B. …	multidrug	unclassified
VANRG	Also known as vanRG, is a vanR variant found in the vanG gene cluster.	glycopeptide	unclassified
VANRG	Also known as vanRG, is a vanR variant found in the vanG gene cluster.	glycopeptide	plasmid
POXTA	PoxtA is an ABC-F subfamily ATP-binding cassette protein that confers resistance to tetracycline, -phenicol, and oxazolidinone via modification of the bacterial ribosome. The encoding gene was isolated from a methicillin-resistant Staphylococcus aureus strain.	multidrug	unclassified
POXTA	PoxtA is an ABC-F subfamily ATP-binding cassette protein that confers resistance to tetracycline, -phenicol, and oxazolidinone via modification of the bacterial ribosome. The encoding gene was isolated from a methicillin-resistant Staphylococcus aureus strain.	multidrug	plasmid
POXTA	PoxtA is an ABC-F subfamily ATP-binding cassette protein that confers resistance to tetracycline, -phenicol, and oxazolidinone via modification of the bacterial ribosome. The encoding gene was isolated from a methicillin-resistant Staphylococcus aureus strain.	multidrug	phage
POXTA	PoxtA is an ABC-F subfamily ATP-binding cassette protein that confers resistance to tetracycline, -phenicol, and oxazolidinone via modification of the bacterial ribosome. The encoding gene was isolated from a methicillin-resistant Staphylococcus aureus strain.	multidrug	chromosome
MSBA	MsbA is a multidrug resistance transporter homolog from E. coli and belongs to a superfamily of transporters that contain an adenosine triphosphate (ATP) binding cassette (ABC) which is also called a nucleotide-binding domain (NBD). MsbA is a member of the MDR-ABC transporter group by sequence homology. MsbA transports lipid A, a major component of the bacterial outer cell membrane, and is the on…	nitroimidazole	unclassified
EFRA	efrA is a part of the EfrAB efflux pump, and both efrA and efrB are necessary to confer drug resistance.	multidrug	unclassified
ESCHERICHIACOLIGYRACONFERRINGRESISTANCETOFLUOROQUINOLONES	Point mutations in Escherichia coli which have been shown to increase the minimum inhibitory concentration of the antibiotic triclosan. It is hypothesized that decreased susceptibility to triclosan in E. coli gyrA mutants occurs indirectly due to alterations in the stress response pathways.	multidrug	unclassified
VANRB	Also known as vanRB, is a vanR variant found in the vanB gene cluster.	glycopeptide	unclassified
EVGS	EvgS is a sensor protein that phosphorylates the regulatory protein EvgA. evgS corresponds to 1 locus in Pseudomonas aeruginosa PAO1 and 1 locus in Pseudomonas aeruginosa LESB58.	multidrug	unclassified
PMRF	PmrF is required for the synthesis and transfer of 4-amino-4-deoxy-L-arabinose (Ara4N) to Lipid A, which allows gram-negative bacteria to resist the antimicrobial activity of cationic antimicrobial peptides and antibiotics such as polymyxin. pmrF corresponds to 1 locus in Pseudomonas aeruginosa PAO1 and 1 locus in Pseudomonas aeruginosa LESB58.	peptide	unclassified
CHLAMYDIATRACHOMATISINTRINSICMURACONFERRINGRESISTANCETOFOSFOMYCIN	Chlamydia murA confers intrinsic resistance to fosfomycin. The presence of an aspartic acid residue in place of the critical cysteine at position 119 that enables fosfomycin binding is believed to be responsible for this intrinsic resistance.	fosfomycin	unclassified
TET(W/N/W)	tet(W/N/W) is a mosaic tetracycline resistance gene and ribosomal protection protein.	tetracycline	unclassified
TET(W/N/W)	tet(W/N/W) is a mosaic tetracycline resistance gene and ribosomal protection protein.	tetracycline	phage
TET(W/N/W)	tet(W/N/W) is a mosaic tetracycline resistance gene and ribosomal protection protein.	tetracycline	chromosome
KDPE	kdpE is a transcriptional activator that is part of the two-component system KdpD/KdpE that is studied for its regulatory role in potassium transport and has been identified as an adaptive regulator involved in the virulence and intracellular survival of pathogenic bacteria. kdpE regulates a range of virulence loci through direct promoter binding.	aminoglycoside	unclassified
ADEF	AdeF is the membrane fusion protein of the multidrug efflux complex AdeFGH.	multidrug	unclassified
ADEF	AdeF is the membrane fusion protein of the multidrug efflux complex AdeFGH.	multidrug	phage
ADEF	AdeF is the membrane fusion protein of the multidrug efflux complex AdeFGH.	multidrug	chromosome
ANT(6)-IB	ANT(6)-Ib is an aminoglycoside nucleotidyltransferase gene encoded by transferable pathogenicity islands in C. fetus subsp. fetus and B. subtilis.	aminoglycoside	unclassified
BAER	BaeR is a response regulator that promotes the expression of MdtABC and AcrD efflux complexes.	aminoglycoside:aminocoumarin	unclassified
MDTE	MdtE is the membrane fusion protein of the MdtEF multidrug efflux complex. It shares 70% sequence similarity with AcrA.	multidrug	chromosome
CFXA2	CfxA2 beta-lactamase is a class A beta-lactamase found in Prevotella intermedia.	beta-lactam	plasmid
ESCHERICHIACOLISOXSWITHMUTATIONCONFERRINGANTIBIOTICRESISTANCE	SoxS is a global regulator that up-regulates the expression of AcrAB efflux genes. It also reduces OmpF expression to decrease cell membrane permeability.	multidrug	unclassified
YOJI	YojI mediates resistance to the peptide antibiotic microcin J25 when it is expressed from a multicopy vector. YojI is capable of pumping out microcin molecules. The outer membrane protein TolC in addition to YojI is required for export of microcin J25 out of the cell. Microcin J25 is thus the first known substrate for YojI.	peptide	unclassified
CHLORAMPHENICOL_AND_FLORFENICOL_RESISTANCE	CHLORAMPHENICOL_AND_FLORFENICOL_RESISTANCE	phenicol	unclassified
EVGA	EvgA, when phosphorylated, is a positive regulator for efflux protein complexes emrKY and mdtEF. While usually phosphorylated in a EvgS dependent manner, it can be phosphorylated in the absence of EvgS when overexpressed.	multidrug	unclassified
LNUC	lnuC is a transposon-mediated nucleotidyltransferase found in Streptococcus agalactiae.	MLS	plasmid
MEF(EN2)	NBU2-encoded resistance gene. An MefE homolog in Bacteroides species. Macrolide efflux MFS transporter.	MLS	unclassified
VANI	VanI is a D-Ala-D-Lac ligase that reduces vancomycin binding affinity, helping to confer vancomycin resistance as part of the VanI resistance gene cluster in Desulfitobacterium spp. and Desulfosporosinus spp.	glycopeptide	unclassified
VANI	VanI is a D-Ala-D-Lac ligase that reduces vancomycin binding affinity, helping to confer vancomycin resistance as part of the VanI resistance gene cluster in Desulfitobacterium spp. and Desulfosporosinus spp.	glycopeptide	plasmid
VANI	VanI is a D-Ala-D-Lac ligase that reduces vancomycin binding affinity, helping to confer vancomycin resistance as part of the VanI resistance gene cluster in Desulfitobacterium spp. and Desulfosporosinus spp.	glycopeptide	chromosome
ERMB	ErmB confers the MLSb phenotype. Similar to ErmC, expression of ErmB is inducible by erythromycin. The leader peptide causes attenuation of the mRNA and stabilizes the structure preventing further translation. When erythromycin is present, it binds the leader peptide causing a change in conformation allowing for the expression of ErmB.	MLS	unclassified
UGD	PmrE is required for the synthesis and transfer of 4-amino-4-deoxy-L-arabinose (Ara4N) to Lipid A, which allows gram-negative bacteria to resist the antimicrobial activity of cationic antimicrobial peptides and antibiotics such as polymyxin.	peptide	unclassified
LNUA	lnuA is a plasmid-mediated nucleotidyltransferase found in Staphylococcus chromogenes.	MLS	phage
ESCHERICHIACOLIGLPTWITHMUTATIONCONFERRINGRESISTANCETOFOSFOMYCIN	Point mutations to the active importer GlpT, which is involved with the uptake of many phosphorylated sugars, confer resistance to fosfomycin by reducing import of the drug into the bacteria.	fosfomycin	unclassified
HAEMOPHILUSINFLUENZAEPBP3CONFERRINGRESISTANCETOBETA-LACTAMANTIBIOTICS	PBP3 is a penicillin-binding protein and beta-lactam resistance enzyme encoded by the ftsI gene in Haemophilus influenzae. Mutations in ftsI confer resistance to beta-lactam antibiotics.	beta-lactam	unclassified
EMRB	emrB is a translocase in the emrB -TolC efflux protein in E. coli. It recognizes substrates including carbonyl cyanide m-chlorophenylhydrazone (CCCP), nalidixic acid, and thioloactomycin.	fluoroquinolone	unclassified
MDTN	Multidrug resistance efflux pump. Could be involved in resistance to puromycin, acriflavine and tetraphenylarsonium chloride.	multidrug	unclassified
ACRD	AcrD is an aminoglycoside efflux pump expressed in E. coli. Its expression can be induced by indole, and is regulated by baeRS and cpxAR.	aminoglycoside	unclassified
CRP	CRP is a global regulator that represses MdtEF multidrug efflux pump expression.	multidrug	unclassified
BAES	BaeS is a sensor kinase in the BaeSR regulatory system. While it phosphorylates BaeR to increase its activity, BaeS is not necessary for overexpressed BaeR to confer resistance.	aminoglycoside:aminocoumarin	unclassified
BACA	The bacA gene product (BacA) recycles undecaprenyl pyrophosphate during cell wall biosynthesis which confers resistance to bacitracin.	bacitracin	unclassified
VANHB	Also known as vanHB, is a vanH variant in the vanB gene cluster.	glycopeptide	unclassified
TOLC	TolC is a protein subunit of many multidrug efflux complexes in Gram negative bacteria. It is an outer membrane efflux protein and is constitutively open. Regulation of efflux activity is often at its periplasmic entrance by other components of the efflux complex.	multidrug	unclassified
DFRA12	dfrA12 is an integron-encoded dihydrofolate reductase found in Vibrio cholerae.	diaminopyrimidine	unclassified
QACH	qacH is a subunit of the qac multidrug efflux pump in Staphylococcus saprophyticus.	fluoroquinolone	unclassified
CPXA	CpxA is a membrane-localized sensor kinase that is activated by envelope stress. It starts a kinase cascade that activates CpxR, which promotes efflux complex expression.	aminoglycoside:aminocoumarin	unclassified
MDTP	Multidrug resistance efflux pump. Could be involved in resistance to puromycin, acriflavine and tetraphenylarsonium chloride.	multidrug	unclassified
MDTB	MdtB is a transporter that forms a heteromultimer complex with MdtC to form a multidrug transporter. MdtBC is part of the MdtABC-TolC efflux complex.	aminocoumarin	unclassified
TETQ	Tet(Q) is a ribosomal protection protein. Its gene is associated with a conjugative transposon and has been found in both Gram-positive and Gram-negative bacteria.	tetracycline	unclassified
ACI-1	A class A beta-lactamase described in Acidaminococcus fermentans. ACI-1 was the first description of a beta-lactamase enzyme in a gram-negative anaerobic cocci. Described by Galan et al 2000.	beta-lactam	unclassified
EMRA	EmrA is a membrane fusion protein, providing an efflux pathway with EmrB and TolC between the inner and outer membranes of E. coli, a Gram-negative bacterium.	fluoroquinolone	unclassified
ESCHERICHIACOLISOXRWITHMUTATIONCONFERRINGANTIBIOTICRESISTANCE	SoxR is a sensory protein that upregulates soxS expression in the presence of redox-cycling drugs. This stress response leads to the expression many multidrug efflux pumps.	multidrug	unclassified
APH(2'')-IF	Aminoglycoside 2''-phosphotransferase identified from the gram-negative pathogen Campylobacter jejuni. APH(2'')-If was shown to confer resistance to 4,6-disubstituted antibiotics kanamycin, tobramycin, dibekacin, gentamicin and sisomicin through antibiotic phosphorylation. Described by Toth et al. 2013.	aminoglycoside	unclassified
APH(2'')-IF	Aminoglycoside 2''-phosphotransferase identified from the gram-negative pathogen Campylobacter jejuni. APH(2'')-If was shown to confer resistance to 4,6-disubstituted antibiotics kanamycin, tobramycin, dibekacin, gentamicin and sisomicin through antibiotic phosphorylation. Described by Toth et al. 2013.	aminoglycoside	phage
APH(2'')-IF	Aminoglycoside 2''-phosphotransferase identified from the gram-negative pathogen Campylobacter jejuni. APH(2'')-If was shown to confer resistance to 4,6-disubstituted antibiotics kanamycin, tobramycin, dibekacin, gentamicin and sisomicin through antibiotic phosphorylation. Described by Toth et al. 2013.	aminoglycoside	ambiguous(phage/chromosome)
ANT(3'')-IIA	ANT(3'')-IIa is a aminoglycoside nucleotidyltransferase identified in Acinetobacter spp. via horizontal gene transfer mechanisms.	aminoglycoside	unclassified
LSAE	lsaE is an ABC-F subfamily protein found in porcine MRSA isolates. It confers resistance to pleuromutilin, lincosamide, and streptogramin A.	multidrug	unclassified
APH(3'')-IB	APH(3'')-Ib is an aminoglycoside phosphotransferase encoded by plasmids, transposons, integrative conjugative elements and chromosomes in Enterobacteriaceae and Pseudomonas spp.	aminoglycoside	unclassified
VANUG	Also known as vanUG, is a vanG variant found in the vanG gene cluster.	glycopeptide	unclassified
APH(6)-ID	APH(6)-Id is an aminoglycoside phosphotransferase encoded by plasmids, integrative conjugative elements and chromosomal genomic islands in K. pneumoniae, Salmonella spp., E. coli, Shigella flexneri, Providencia alcalifaciens, Pseudomonas spp., V. cholerae, Edwardsiella tarda, Pasteurella multocida and Aeromonas bestiarum.	aminoglycoside	unclassified
TET(40)	Tet40 is a tetracycline efflux pump found in the Gram-positive Clostridium. It is similar to tetA(P).	tetracycline	chromosome
ERM(49)	Erm(49) is an rRNA methylase gene.	MLS	unclassified
VANU	VanU is a transcriptional activator of vancomycin resistance genes.	glycopeptide	unclassified
OXA-61	OXA-61 is a beta-lactamase found in Campylobacter jejuni.	beta-lactam	unclassified
EMRY	emrY is a multidrug transport that moves substrates across the inner membrane of the Gram-negative E. coli. It is a homolog of emrB.	tetracycline	unclassified
VANRD	Also known as vanRD, is a mutated vanR variant found in the vanD gene cluster that caused constitutive expression of vanD peptidoglycan synthesis.	glycopeptide	unclassified
VANTG	Also known as vanTG, is a vanT variant found in the vanG gene cluster.	glycopeptide	unclassified
AADA24	aadA24 is an integron-encoded aminoglycoside nucleotidyltransferase gene in Salmonella spp.	aminoglycoside	unclassified
MDTC	MdtC is a transporter that forms a heteromultimer complex with MdtB to form a multidrug transporter. MdtBC is part of the MdtABC-TolC efflux complex. In the absence of MdtB, MdtC can form a homomultimer complex that results in a functioning efflux complex with a narrower drug specificity. mdtC corresponds to 3 loci in Pseudomonas aeruginosa PAO1 (gene name: muxC/muxB) and 3 loci in Pseudomonas ae…	aminocoumarin	unclassified
ERMQ	ErmQ confers MLSb phenotype.	MLS	unclassified
ERMQ	ErmQ confers MLSb phenotype.	MLS	phage
TETW	Tet(W) is a ribosomal protection protein. It is associated with both conjugative and non conjugative DNA and has been found strains of Clostridioides difficile.	tetracycline	unclassified
ERMC	ErmC is a methyltransferase that catalyzes the methylation of A2058 of the 23S ribosomal RNA in two steps. Expression of ErmC is inducible by erythromycin. The leader peptide causes attenuation of the mRNA and stabilizes the structure preventing further translation. When erythromycin is present, it binds the leader peptide causing a change in conformation allowing for the expression of ErmC.	MLS	unclassified
VANY	VanY is a D,D-carboxypeptidase that cleaves removes the terminal D-Ala from peptidoglycan for the addition of D-Lactate. The D-Ala-D-Lac peptidoglycan subunits have reduced binding affinity with vancomycin compared to D-Ala-D-Ala.	glycopeptide	unclassified
VANY	VanY is a D,D-carboxypeptidase that cleaves removes the terminal D-Ala from peptidoglycan for the addition of D-Lactate. The D-Ala-D-Lac peptidoglycan subunits have reduced binding affinity with vancomycin compared to D-Ala-D-Ala.	glycopeptide	chromosome
MDTA	MdtA is the membrane fusion protein of the multidrug efflux complex mdtABC.	aminocoumarin	unclassified
VANG	VanG is a D-Ala-D-Ala ligase homolog that can synthesize D-Ala-D-Ser, an alternative substrate for peptidoglycan synthesis that reduces vancomycin binding affinity in Enterococcus faecalis.	glycopeptide	chromosome
SUL3	Sul3 is a sulfonamide resistant dihydropteroate synthase similar to Sul1 and Sul2. Its resistance gene was found encoded in E. coli plasmid DNA of sulfonamide resistant isolates.	sulfonamide	unclassified
ESCHERICHIACOLIACRRWITHMUTATIONCONFERRINGMULTIDRUGANTIBIOTICRESISTANCE	AcrR is a repressor of the AcrAB-TolC multidrug efflux complex. AcrR mutations result in high level antibiotic resistance.	multidrug	unclassified
ESCHERICHIACOLIACRA	Protein subunit of AcrA-AcrB-TolC multidrug efflux complex. AcrA represents the periplasmic portion of the transport protein.	multidrug	unclassified
ACRB	Protein subunit of AcrA-AcrB-TolC multidrug efflux complex. AcrB functions as a herterotrimer which forms the inner membrane component and is primarily responsible for substrate recognition and energy transduction by acting as a drug/proton antiporter.	multidrug	unclassified
FLOR	floR is a plasmid or chromosome-encoded chloramphenicol exporter that is found in Bordetella bronchiseptica, Escherichia coli, Klebsiella pneumoniae, Salmonella enterica subsp. enterica serovar Typhimurium str. DT104 and Vibrio cholerae.	phenicol	unclassified
SAT-4	SAT-4 is a plasmid-mediated streptothricin acetyltransferase and streptothricin (a nucleoside antibiotic) resistant determinant. Originally described from a Campylobacter coli BE/G4 plasmid gene sequence by Jacob et al, 1994.	nucleoside	chromosome
MDTH	Multidrug resistance protein MdtH.	fluoroquinolone	unclassified
CMLA1	cmlA1 is a plasmid or transposon-encoded chloramphenicol exporter that is found in Pseudomonas aeruginosa and Klebsiella pneumoniae.	phenicol	unclassified
QACG	qacG is a small multidrug resistance efflux pump that confers resistance to benzalkonium chloride and ethidium bromide.	multidrug	unclassified
QACG	qacG is a small multidrug resistance efflux pump that confers resistance to benzalkonium chloride and ethidium bromide.	multidrug	phage
MEFC	mefC is a macrolide efflux gene isolated from a plasmid in Photobacterium damselae.	MLS	unclassified
TETO	Tet(O) is a ribosomal protection protein. It is associated with conjugative plasmids.	tetracycline	unclassified
TET(44)	Tet44 is a tetracycline resistance gene found in Campylobacter fetus, and binds to the ribosome to confer antibiotic resistance as a ribosomal protection protein.	tetracycline	unclassified
TET(44)	Tet44 is a tetracycline resistance gene found in Campylobacter fetus, and binds to the ribosome to confer antibiotic resistance as a ribosomal protection protein.	tetracycline	ambiguous(phage/chromosome)
VANSB	Also known as vanSB, is a vanS variant found in the vanB gene cluster.	glycopeptide	unclassified
SUL1	Sul1 is a sulfonamide resistant dihydropteroate synthase of Gram-negative bacteria. It is linked to other resistance genes of class 1 integrons.	sulfonamide	unclassified
APH(2'')-IIIA	APH(2'')-IIIa is a plasmid-encoded aminoglycoside phosphotransferase in Enterococcus gallinarum.	aminoglycoside	unclassified
ERMF	ErmF confers the MLSb phenotype.	MLS	plasmid
VANXYG	Also known as vanXYG, is a vanXY variant found in the vanG gene cluster.	glycopeptide	unclassified
VANXYG	Also known as vanXYG, is a vanXY variant found in the vanG gene cluster.	glycopeptide	chromosome
TET(L)	TetL is a tetracycline efflux protein found in many species of Gram-negative and Gram-positive bacteria.	tetracycline	plasmid
CMX	cmx is a plasmid or transposon-encoded chloramphenicol exporter that is found in Corynebacterium striatum and Pseudomonas aeruginosa.	phenicol	unclassified
DFRE	dfrE is a chromosome-encoded dihydrofolate reductase found in Enterococcus faecalis.	diaminopyrimidine	unclassified
SAT-2	SAT-2 is a plasmid-mediated streptothricin acetyltransferase, which confers resistance to streptothricin, a nucleoside antibiotic. Originally described from an E. coli plasmid sequence by Heim et al., 1989.	nucleoside	phage
ESCHERICHIACOLIMARRMUTANTCONFERRINGANTIBIOTICRESISTANCE	MarR is a repressor of the mar operon marRAB, thus regulating the expression of marA, the activator of multidrug efflux pump AcrAB.	multidrug	unclassified
TET(Z)	TetZ is a tetracycline efflux protein found in Gram-positive bacteria (Corynebacterium and Lactobacillus). It is associated with plasmid DNA.	tetracycline	unclassified
STREPTOCOCCUSSUISCHLORAMPHENICOLACETYLTRANSFERASE	A chloramphenicol resistance determinant described in Streptococcus suis.	phenicol	unclassified
EMRK	emrK is a membrane fusion protein that is a homolog of EmrA. Together with the inner membrane transporter EmrY and the outer membrane channel TolC, it mediates multidrug efflux.	tetracycline	unclassified
TETX	Tet(X) is a flavin-dependent monooxygenase conferring resistance to tetracycline antibiotics. Tet(X) hydroxylates position 11a of the tetraketide group thus inactivating the antibiotic.	tetracycline	unclassified
ROB-1	ROB-1 is a beta-lactamase found in Pasteurella and Haemophilus.	beta-lactam	unclassified
APMA	Plasmid-borne apramycin-resistant aminocyclitol acetyltransferase gene identified from bovine MRSA.	aminoglycoside	unclassified
CAMPYLOBACTERCOLICHLORAMPHENICOLACETYLTRANSFERASE	A chloramphenicol resistance determinant described in Campylobacter coli.	phenicol	unclassified
VANH	VanH is a D-specific alpha-ketoacid dehydrogenase that synthesizes D-lactate. D-lactate is incorporated into the end of the peptidoglycan subunits, decreasing vancomycin binding affinity.	glycopeptide	unclassified
SUL2	Sul2 is a sulfonamide resistant dihydropteroate synthase of Gram-negative bacteria, usually found on small plasmids.	sulfonamide	unclassified
VANYG1	Also known as vanYG, is a vanY variant found in the vanG gene cluster.	glycopeptide	unclassified
MARA	In the presence of antibiotic stress, E. coli overexpresses the global activator protein MarA, which besides inducing MDR efflux pump AcrAB, also down- regulates synthesis of the porin OmpF.	multidrug	unclassified
VATE	vatE is a transposon-mediated acetyltransferase found in Enterococcus faecium.	MLS	unclassified
MDTF	MdtF is the multidrug inner membrane transporter for the MdtEF-TolC efflux complex.	multidrug	chromosome
DFRF	dfrF is a chromosome-encoded dihydrofolate reductase found in Streptococcus pyogenes.	diaminopyrimidine	phage
ACRE	AcrE is a membrane fusion protein, similar to AcrA.	multidrug	unclassified
EPTA	PmrC mediates the modification of Lipid A by the addition of 4-amino-4-deoxy-L-arabinose (L-Ara4N) and phosphoethanolamine, resulting in a less negative cell membrane and decreased binding of polymyxin B.	peptide	unclassified
VANX	VanX is a D,D-dipeptidase that cleaves D-Ala-D-Ala but not D-Ala-D-Lac, ensuring that the latter dipeptide that has reduced binding affinity with vancomycin is used to synthesize peptidoglycan substrate.	glycopeptide	unclassified
VANX	VanX is a D,D-dipeptidase that cleaves D-Ala-D-Ala but not D-Ala-D-Lac, ensuring that the latter dipeptide that has reduced binding affinity with vancomycin is used to synthesize peptidoglycan substrate.	glycopeptide	chromosome
CATQ	catQ is a chromosome-encoded variant of the cat gene found in Clostridium perfringens.	phenicol	unclassified
ERMG	ErmG is a rRNA adenine N-6-methyltransferase that protects the ribosome from inactivation due to antibiotic binding.	MLS	unclassified
AAC(6')-IE-APH(2'')-IA	AAC(6')-Ie-APH(2'')-Ia is an aminoglycoside acetyltransferase encoded by plasmids and transposons in S. aureus, E. faecalis, E. faecium and Staphylococcus warneri.	aminoglycoside	unclassified
TETM	Tet(M) is a ribosomal protection protein that confers tetracycline resistance. It is found on transposable DNA elements and its horizontal transfer between bacterial species has been documented.	tetracycline	unclassified
LNUP	LnuP is a lincosamide nucleotidyltransferase major efflux facilitator.	MLS	phage
ACRS	AcrS is a repressor of the AcrAB efflux complex and is associated with the expression of AcrEF. AcrS is believed to regulate a switch between AcrAB and AcrEF efflux.	multidrug	unclassified
ANT(6)-IA	ANT(6)-Ia is an aminoglycoside nucleotidyltransferase gene encoded by plasmids and chromosomes in Staphylococcus epidermidis, E. faecium, Streptococcus suis, S. aureus, E. faecalis and Streptococcus mitis.	aminoglycoside	unclassified
APH(3')-IIIA	APH(3')-IIIa is a plasmid-encoded aminoglycoside phosphotransferase in S. aureus and Enterococcus spp.	aminoglycoside	unclassified
CBLA-1	CblA-1 beta-lactamase is a class A beta-lactamase found in Bacteroides uniformis that is species-specific.	beta-lactam	unclassified
CATP	catP is a transposon and chromosome-encoded variant of the cat gene found in Clostridium perfringens and Neisseria meningitidis.	phenicol	unclassified
CATI	catI is a chromosome and transposon-encoded variant of the cat gene found in Escherichia coli and Acinetobacter baumannii.	phenicol	unclassified
MDTG	The MdtG protein, also named YceE, appears to be a member of the major facilitator superfamily of transporters, and it has been reported, when overexpressed, to increase fosfomycin and deoxycholate resistances. mdtG is a member of the marA-soxS-rob regulon.	fosfomycin	unclassified
AAC(3)-IV	A family of aminoglycoside 3-N-acetyltransferase enzymes which inactivate gentamicin, tobramycin and apramycin through enzymatic acetylation, thereby conferring resistance to these compounds.	aminoglycoside	unclassified
ESCHERICHIACOLIAMPCBETA-LACTAMASE	A class C ampC beta-lactamase (cephalosporinase) enzyme described in Escherichia coli shown clinically to confer resistance to penicillin-like and cephalosporin-class antibiotics.	beta-lactam	unclassified
CEPA	A beta-lactamase found in Bacteroides fragilis producing either low or high levels of the endogenous cephalosporinase activity.	beta-lactam	unclassified
VANYB	Also known as vanYB, is a vanY variant found in the vanB gene cluster.	glycopeptide	unclassified
AAD(6)	ANT(6)-Ia/aad(6) is a plasmid-encoded aminoglycoside nucleotidyltransferase gene in E. faecalis and Streptococcus oralis.	aminoglycoside	chromosome
FEXA	fexA is a plasmid-encoded chloramphenicol exporter that is found in Mammaliicoccus lentus.	phenicol	unclassified
ERMA	ErmA confers the MLSb phenotype. Similar to ErmC, Expression of ErmA is inducible by erythromycin. The leader peptide causes attenuation of the mRNA and stabilizes the structure preventing further translation. When erythromycin is present, it binds the leader peptide causing a change in conformation allowing for the expression of ErmA.	MLS	unclassified
CATS	catS is a chromosome-encoded variant of the cat gene found in Streptococcus pyogenes.	phenicol	unclassified
MDTO	Multidrug resistance efflux pump. Could be involved in resistance to puromycin, acriflavine and tetraphenylarsonium chloride.	multidrug	unclassified
TET(A)	TetA is a tetracycline efflux pump found in many species of Gram-negative bacteria.	tetracycline	unclassified
TETR	TetR is the repressor of the tetracycline resistance element; its N-terminal region forms a helix-turn-helix structure and binds DNA. Binding of tetracycline to TetR reduces the repressor affinity for the tetracycline resistance gene (tetA) promoter operator sites. Mutations arise within tetR results in lower affinity for tetracyclin.	tetracycline	unclassified
TEM-1	TEM-1 is a broad-spectrum beta-lactamase found in many Gram-negative bacteria. Confers resistance to penicillins and first generation cephalosphorins.	beta-lactam	unclassified
ACRF	AcrF is a inner membrane transporter, similar to AcrB.	multidrug	unclassified
KLEBSIELLAPNEUMONIAEKPNE	KpnE subunit of KpnEF resembles EbrAB from E. coli. Mutation in KpnEF resulted in increased susceptibility to cefepime, ceftriaxon, colistin, erythromycin, rifampin, tetracycline, and streptomycin as well as enhanced sensitivity toward sodium dodecyl sulfate, deoxycholate, dyes, benzalkonium chloride, chlorhexidine, and triclosan.	multidrug	unclassified
KLEBSIELLAPNEUMONIAEKPNF	KpnF subunit of KpnEF resembles EbrAB from E. coli. Mutation in KpnEF resulted in increased susceptibility to cefepime, ceftriaxon, colistin, erythromycin, rifampin, tetracycline, and streptomycin as well as enhanced sensitivity toward sodium dodecyl sulfate, deoxycholate, dyes, benzalkonium chloride, chlorhexidine, and triclosan.	multidrug	unclassified
ESCHERICHIACOLIEMRE	EmrE is a small multidrug transporter that functions as a homodimer and that couples the efflux of small polyaromatic cations from the cell with the import of protons down an electrochemical gradient. EmrE is found in E. coli and P. aeruginosa.	MLS	unclassified
VANW	vanW is an accessory gene, with unknown function, found on vancomycin resistance operons.	glycopeptide	unclassified
VANW	vanW is an accessory gene, with unknown function, found on vancomycin resistance operons.	glycopeptide	plasmid
DFRA14	dfrA14 is an integron-encoded dihydrofolate reductase found in Escherichia coli.	diaminopyrimidine	unclassified
AAC(3)-IID	AAC(3)-IId is a plasmid-encoded aminoglycoside acetyltransferase in E. coli.	aminoglycoside	unclassified
VANB	VanB is a D-Ala-D-Ala ligase homolog similar to VanA, and can synthesize D-Ala-D-Lac, an alternative substrate for peptidoglycan synthesis that reduces vancomycin binding affinity. It has been isolated from VREs. It is associated with vancomycin resistance, but not teicoplanin resistance.	glycopeptide	unclassified
EMRR	EmrR is a negative regulator for the EmrAB-TolC multidrug efflux pump in E. coli. Mutations lead to EmrAB-TolC overexpression.	fluoroquinolone	unclassified
MPHA	The mphA gene encodes for resistance enzyme MPH(2')-I which preferentially inactivate 14-membered macrolides (e.g.erythromycin, telithromycin, roxithromycin) over 16-membered macrolides (e.g.tylosin, spiramycin). It phosphorylates macrolides at 2'-OH hydroxyl of desosamine sugar of macrolides in a GTP-dependent manner.	MLS	unclassified
GADX	GadX is an AraC-family regulator that promotes mdtEF expression to confer multidrug resistance.	multidrug	chromosome
VANWB	Also known as vanWB, is a vanW variant found in the vanB gene cluster.	glycopeptide	unclassified
MPHB	The mphB gene encodes for MPH(2')-II. This enzymes phosphorylates 14-membered and 16-membered macrolides. It phosphorylates macrolides in GTP- dependent manner at 2'-OH hydroxyl of desosamine sugar of macrolides.	MLS	unclassified
CFXA6	CfxA6 beta-lactamase is a class A beta-lactamase found in an uncultured bacterium.	beta-lactam	unclassified
AAC(6')-IM	AAC(6')-Im is an aminoglycoside acetyltransferase encoded by plasmids in E. coli, and E. faecium.	aminoglycoside	unclassified
TET(C)	Tet(C) is a tetracycline efflux pump found in many species of Gram-negative bacteria. It is typically found in plasmid DNA.	tetracycline	unclassified
KLEBSIELLAPNEUMONIAEKPNH	KpnH consists of ~511 residues, resembles EmrB of E. coli, and is probably a translocase in the KpnGH-TolC efflux protein in K. pneumoniae. Disruption of the pump components KpnG-KpnH signficantly decrease resistance to azithromycin, ceftazidime, ciprofloxacin, ertapenem, erythromycin, gentamicin, imipenem, ticarcillin, norfloxacin, polymyxin-B, piperacillin, spectinomycin, tobramycin, and strept…	multidrug	chromosome
APH(2'')-IIA	APH(2'')-IIa is a chromosomal-encoded aminoglycoside phosphotransferase in E. faecium and E. coli.	aminoglycoside	unclassified
AAC(6')-IID	AAC(6')-Iid is a chromosomal-encoded aminoglycoside acetyltransferase in Enterococcus durans.	aminoglycoside	unclassified
CLOSTRIDIUMPERFRINGENSMPRF	MprF is a integral membrane protein that modifies the negatively-charged phosphatidylglycerol on the membrane surface. This confers resistance to cationic peptides that disrupt the cell membrane, including defensins.	peptide	unclassified
H-NS	H-NS is a histone-like protein involved in global gene regulation in Gram-negative bacteria. It is a repressor of the membrane fusion protein genes acrE, mdtE, and emrK as well as nearby genes of many RND-type multidrug exporters.	multidrug	unclassified
ESCHERICHIACOLIUHPTWITHMUTATIONCONFERRINGRESISTANCETOFOSFOMYCIN	Mutations to the active importer UhpT, which is involved with the uptake of many phosphorylated sugars, confer resistance to fosfomycin by reducing import of the drug into the bacteria.	fosfomycin	unclassified
MDTM	Multidrug resistance protein MdtM.	multidrug	unclassified
ESCHERICHIACOLIMDFA	Multidrug efflux pump in E. coli. This multidrug efflux system was originally identified as the Cmr/CmlA chloramphenicol exporter.	multidrug	unclassified
VANA	VanA is a D-Ala-D-Ala ligase homolog that synthesizes D-Ala-D-Lac, an alternative substrate for peptidoglycan synthesis that reduces vancomycin binding affinity. It has been isolated from VREs. It is associated with both vancomycin and teicoplanin resistance.	glycopeptide	unclassified
